# Supplementary material for: Combining computational models, semantic annotations and simulation experiments in a graph database
Source: Database (Oxford). 2015 Mar 8;2015:bau130. doi: 10.1093/database/bau130 (PMC4352687; doi:10.1093/database/bau130)
Supplement: Supplementary Data [file supp_bau130_List_of_CellML_Models.txt]

http://models.cellml.org/exposure/29a0ec2468a49a64a123f927083260f0/BestPractice_Cdecoupled.cellml
http://models.cellml.org/exposure/29a0ec2468a49a64a123f927083260f0/BidirectionalExample.cellml
http://models.cellml.org/e/1a0/Carro_Rodriguez_Laguna_Pueyo_2011_ENDO.cellml
http://models.cellml.org/e/1a0/Carro_Rodriguez_Laguna_Pueyo_2011_EPI.cellml
http://models.cellml.org/e/184/CerebralBloodFlow.cellml
http://models.cellml.org/exposure/29a0ec2468a49a64a123f927083260f0/CombinedExample.cellml
http://models.cellml.org/exposure/29a0ec2468a49a64a123f927083260f0/CompletedImportExample.cellml
http://models.cellml.org/exposure/9970597960dbe3a381d773d90c0298c2/EAtrium.cellml
http://models.cellml.org/exposure/a195d957a2d63ac4defe3232fd0ea50c/EAtrium.cellml
http://models.cellml.org/exposure/c49d416ae3a5132882e6ea7479ba50f5/EAtrium.cellml
http://models.cellml.org/exposure/feccb0f0649425a61526049f35c3b7fb/EAtrium.cellml
http://models.cellml.org/exposure/385475ef63ff3f2d42e3dcb52f3982d2/EAtrium.cellml
http://models.cellml.org/exposure/9970597960dbe3a381d773d90c0298c2/EVentricle.cellml
http://models.cellml.org/exposure/a195d957a2d63ac4defe3232fd0ea50c/EVentricle.cellml
http://models.cellml.org/exposure/c49d416ae3a5132882e6ea7479ba50f5/EVentricle.cellml
http://models.cellml.org/exposure/feccb0f0649425a61526049f35c3b7fb/EVentricle.cellml
http://models.cellml.org/exposure/385475ef63ff3f2d42e3dcb52f3982d2/EVentricle.cellml
http://models.cellml.org/e/b9/Ekb-Oxford_Changed.cellml
http://models.cellml.org/exposure/41e968535b01b7e9f37a3fd059d4f6d9/Eskandari_et_al_2005.cellml
http://models.cellml.org/exposure/822ac1b4852709701aeb4268c2d31e27/FINAL.cellml
http://models.cellml.org/exposure/cd10322c000e6ff64441464f8773ed83/Guyton_Model_1-0.cellml
http://models.cellml.org/exposure/4c73baa30cb81cf0cd83b4e8d42a5358/HR_and_SV_parent.cellml
http://models.cellml.org/exposure/5aee9e38e88258d22ef75d0a34cc2c51/IP3Submodel_Main.cellml
http://models.cellml.org/exposure/29a0ec2468a49a64a123f927083260f0/ImportExample1.cellml
http://models.cellml.org/exposure/29a0ec2468a49a64a123f927083260f0/ImportExample2.cellml
http://models.cellml.org/e/e4/Land_et_al_2012.cellml
http://models.cellml.org/e/38/Li_Smith_2009_C57BL7_WT.cellml
http://models.cellml.org/e/1af/Linear2ndOrderODE.cellml
http://models.cellml.org/e/80/Lorenz_1963.cellml
http://models.cellml.org/exposure/434c9a6dcfa8af3d2e1901a0d6a592e5/M_O2_delivery_parent.cellml
http://models.cellml.org/exposure/d20c1a1db1b4027605b87b4361e62560/M_blood_flow_parent.cellml
http://models.cellml.org/e/65/Main.cellml
http://models.cellml.org/exposure/385475ef63ff3f2d42e3dcb52f3982d2/MainDVad.cellml
http://models.cellml.org/exposure/a195d957a2d63ac4defe3232fd0ea50c/MainIVad.cellml
http://models.cellml.org/exposure/feccb0f0649425a61526049f35c3b7fb/MainSystemic.cellml
http://models.cellml.org/exposure/9970597960dbe3a381d773d90c0298c2/MainWestkessel.cellml
http://models.cellml.org/exposure/385475ef63ff3f2d42e3dcb52f3982d2/ModelDPump.cellml
http://models.cellml.org/exposure/c49d416ae3a5132882e6ea7479ba50f5/ModelHeart.cellml
http://models.cellml.org/exposure/a195d957a2d63ac4defe3232fd0ea50c/ModelIPump.cellml
http://models.cellml.org/exposure/9970597960dbe3a381d773d90c0298c2/ModelLeftHeart.cellml
http://models.cellml.org/exposure/feccb0f0649425a61526049f35c3b7fb/ModelLeftHeart.cellml
http://models.cellml.org/exposure/a195d957a2d63ac4defe3232fd0ea50c/ModelLeftHeartT.cellml
http://models.cellml.org/exposure/385475ef63ff3f2d42e3dcb52f3982d2/ModelLeftHeartT.cellml
http://models.cellml.org/exposure/c49d416ae3a5132882e6ea7479ba50f5/ModelMain.cellml
http://models.cellml.org/exposure/c49d416ae3a5132882e6ea7479ba50f5/ModelPul.cellml
http://models.cellml.org/exposure/c49d416ae3a5132882e6ea7479ba50f5/ModelSys.cellml
http://models.cellml.org/exposure/feccb0f0649425a61526049f35c3b7fb/ModelSys.cellml
http://models.cellml.org/exposure/a195d957a2d63ac4defe3232fd0ea50c/ModelSysT.cellml
http://models.cellml.org/exposure/385475ef63ff3f2d42e3dcb52f3982d2/ModelSysT.cellml
http://models.cellml.org/exposure/9970597960dbe3a381d773d90c0298c2/ModelWestkessel.cellml
http://models.cellml.org/exposure/29a0ec2468a49a64a123f927083260f0/MultienvironmentExample.cellml
http://models.cellml.org/exposure/9951cee4c75188b03d3f304cfa431036/NFATMyocyte_DualProtocol_Submodel.cellml
http://models.cellml.org/exposure/2caa4ffba377d202567ec5e5e8f1cfce/NFATMyocyte_ShenProtocol_Submodel.cellml
http://models.cellml.org/exposure/9ee3b0eefb6b3f1e1cea0e4af39bc207/NFATMyocyte_TomidaProtocol_Submodel.cellml
http://models.cellml.org/exposure/fa56f587abba02bab53c22386ead9c7e/NM_O2_Delivery_parent.cellml
http://models.cellml.org/exposure/be69ef6c1a42264162ae6e370e6107b5/NM_blood_flow_parent.cellml
http://models.cellml.org/e/71/Ohara_Rudy_2011.cellml
http://models.cellml.org/exposure/29a0ec2468a49a64a123f927083260f0/PMR2_metadata.cellml
http://models.cellml.org/exposure/52e2a146e8bf5976379803fec46138a7/PMR2_metadata.cellml
http://models.cellml.org/exposure/f2a5a551e8e22f18e5adb641243269c5/PMR2metadata.cellml
http://models.cellml.org/exposure/2fa5de12b0923874aee04486617eb2bd/PMR2metadata.cellml
http://models.cellml.org/exposure/62b7b4336d5d1caa0a01c3faff8b33ea/PMR2metadata.cellml
http://models.cellml.org/exposure/e8ee336095b8955f75a3e6c09b791d42/Pandit_Hinch_Niederer.cellml
http://models.cellml.org/exposure/385475ef63ff3f2d42e3dcb52f3982d2/ParaDPump.cellml
http://models.cellml.org/exposure/c49d416ae3a5132882e6ea7479ba50f5/ParaHeart.cellml
http://models.cellml.org/exposure/a195d957a2d63ac4defe3232fd0ea50c/ParaHeartP.cellml
http://models.cellml.org/exposure/385475ef63ff3f2d42e3dcb52f3982d2/ParaHeartP.cellml
http://models.cellml.org/exposure/a195d957a2d63ac4defe3232fd0ea50c/ParaIPump.cellml
http://models.cellml.org/exposure/9970597960dbe3a381d773d90c0298c2/ParaLeftHeart.cellml
http://models.cellml.org/exposure/feccb0f0649425a61526049f35c3b7fb/ParaLeftHeart.cellml
http://models.cellml.org/exposure/c49d416ae3a5132882e6ea7479ba50f5/ParaPul.cellml
http://models.cellml.org/exposure/9970597960dbe3a381d773d90c0298c2/ParaSys.cellml
http://models.cellml.org/exposure/a195d957a2d63ac4defe3232fd0ea50c/ParaSys.cellml
http://models.cellml.org/exposure/c49d416ae3a5132882e6ea7479ba50f5/ParaSys.cellml
http://models.cellml.org/exposure/feccb0f0649425a61526049f35c3b7fb/ParaSys.cellml
http://models.cellml.org/exposure/385475ef63ff3f2d42e3dcb52f3982d2/ParaSys.cellml
http://models.cellml.org/exposure/9970597960dbe3a381d773d90c0298c2/ParaWestkessel.cellml
http://models.cellml.org/exposure/a07c660076d3caddac2d136b0c0c7c05/Parent_et_al_1992.cellml
http://models.cellml.org/e/137/library/PingPongBiBi.cellml
http://models.cellml.org/e/1e/cellml/experiments/S1.xml
http://models.cellml.org/e/1e/cellml-1.0/S1.xml
http://models.cellml.org/e/53/Schoeberl_EichlerJonsson_Gilles_Muller_2002.cellml
http://models.cellml.org/exposure/a195d957a2d63ac4defe3232fd0ea50c/TJoint.cellml
http://models.cellml.org/exposure/385475ef63ff3f2d42e3dcb52f3982d2/TJoint.cellml
http://models.cellml.org/exposure/9970597960dbe3a381d773d90c0298c2/TempCDa.cellml
http://models.cellml.org/exposure/a195d957a2d63ac4defe3232fd0ea50c/TempCDa.cellml
http://models.cellml.org/exposure/c49d416ae3a5132882e6ea7479ba50f5/TempCDa.cellml
http://models.cellml.org/exposure/feccb0f0649425a61526049f35c3b7fb/TempCDa.cellml
http://models.cellml.org/exposure/385475ef63ff3f2d42e3dcb52f3982d2/TempCDa.cellml
http://models.cellml.org/exposure/9970597960dbe3a381d773d90c0298c2/TempCDv.cellml
http://models.cellml.org/exposure/a195d957a2d63ac4defe3232fd0ea50c/TempCDv.cellml
http://models.cellml.org/exposure/c49d416ae3a5132882e6ea7479ba50f5/TempCDv.cellml
http://models.cellml.org/exposure/feccb0f0649425a61526049f35c3b7fb/TempCDv.cellml
http://models.cellml.org/exposure/385475ef63ff3f2d42e3dcb52f3982d2/TempCDv.cellml
http://models.cellml.org/exposure/385475ef63ff3f2d42e3dcb52f3982d2/TempDPump.cellml
http://models.cellml.org/exposure/a195d957a2d63ac4defe3232fd0ea50c/TempIPump.cellml
http://models.cellml.org/exposure/9970597960dbe3a381d773d90c0298c2/TempR.cellml
http://models.cellml.org/exposure/a195d957a2d63ac4defe3232fd0ea50c/TempR.cellml
http://models.cellml.org/exposure/c49d416ae3a5132882e6ea7479ba50f5/TempR.cellml
http://models.cellml.org/exposure/feccb0f0649425a61526049f35c3b7fb/TempR.cellml
http://models.cellml.org/exposure/385475ef63ff3f2d42e3dcb52f3982d2/TempR.cellml
http://models.cellml.org/exposure/9970597960dbe3a381d773d90c0298c2/TempRC.cellml
http://models.cellml.org/exposure/a195d957a2d63ac4defe3232fd0ea50c/TempRC.cellml
http://models.cellml.org/exposure/c49d416ae3a5132882e6ea7479ba50f5/TempRC.cellml
http://models.cellml.org/exposure/feccb0f0649425a61526049f35c3b7fb/TempRC.cellml
http://models.cellml.org/exposure/385475ef63ff3f2d42e3dcb52f3982d2/TempRC.cellml
http://models.cellml.org/exposure/a195d957a2d63ac4defe3232fd0ea50c/TempRLC.cellml
http://models.cellml.org/exposure/c49d416ae3a5132882e6ea7479ba50f5/TempRLC.cellml
http://models.cellml.org/exposure/feccb0f0649425a61526049f35c3b7fb/TempRLC.cellml
http://models.cellml.org/exposure/385475ef63ff3f2d42e3dcb52f3982d2/TempRLC.cellml
http://models.cellml.org/exposure/9970597960dbe3a381d773d90c0298c2/Units.cellml
http://models.cellml.org/exposure/a195d957a2d63ac4defe3232fd0ea50c/Units.cellml
http://models.cellml.org/exposure/c49d416ae3a5132882e6ea7479ba50f5/Units.cellml
http://models.cellml.org/exposure/feccb0f0649425a61526049f35c3b7fb/Units.cellml
http://models.cellml.org/exposure/385475ef63ff3f2d42e3dcb52f3982d2/Units.cellml
http://models.cellml.org/e/17d/VasaRecta.cellml
http://models.cellml.org/e/129/Walmsley_Rodriguez_2013.cellml
http://models.cellml.org/exposure/9cce5e0cec342ea4759055d135d8a27d/Weinstein_2000_AE1.cellml
http://models.cellml.org/e/24/acikgoz_2009a.cellml
http://models.cellml.org/e/24/acikgoz_2009b.cellml
http://models.cellml.org/e/24/acikgoz_2009c.cellml
http://models.cellml.org/e/24/acikgoz_2009d.cellml
http://models.cellml.org/exposure/d86b21d4e6bf68e94e20001a159fb9dd/adrian_chandler_hodgkin_1970.cellml
http://models.cellml.org/exposure/2d0da70d5253291015a892326fa27b7b/aguda_b_1999.cellml
http://models.cellml.org/exposure/ff66b3d1ad95b634d0b8ce217bdb1171/aguda_tang_1999.cellml
http://models.cellml.org/exposure/6c66cc4b25a834b256b9dbb23a3dd9e4/albrecht_colegrove_friel_2002.cellml
http://models.cellml.org/exposure/ebf69ca24298b28b2361e7d43eb52d6c/albrecht_colegrove_hongpaisan_pivovarova_andrews_friel_2001.cellml
http://models.cellml.org/exposure/beb8bf5ac61b639a935af2ed42bf8892/aldosterone_parent.cellml
http://models.cellml.org/e/3d/alexander_2010.cellml
http://models.cellml.org/e/3d/alexander_2010_system2.cellml
http://models.cellml.org/e/3d/alexander_2010_system3.cellml
http://models.cellml.org/e/3d/alexander_2010_system4.cellml
http://models.cellml.org/exposure/f97a5eb092b12f4f0f32ac51ee20d20e/angiotensin_parent.cellml
http://models.cellml.org/exposure/2f0a348ca8dfa52b30263f58148ba678/antidiuretic_hormone_parent.cellml
http://models.cellml.org/exposure/e4d794fd8766d8ab7f9068847dcec39d/aon_cortassa_2002.cellml
http://models.cellml.org/e/1cc/arrhenius-cell-death.cellml
http://models.cellml.org/e/1b8/arrhenius-cell-death.cellml
http://models.cellml.org/exposure/bb75b3021730966e2827967a66188cb2/aslanidi_2009.cellml
http://models.cellml.org/exposure/0e3a603db8f464ae89becb8d89225d90/aslanidi_atrial_model_2009_LindbladCa_corrected.cellml
http://models.cellml.org/exposure/d9d251ffca03de5d20538a584e86d582/asthagiri_lauffenburger_2001.cellml
http://models.cellml.org/exposure/129a42eec2026f894ae986eb58ee7eb8/atr_natriuretic_peptide_parent.cellml
http://models.cellml.org/exposure/827af05888f8e152f448d9cd8c6a8d09/autonomics_parent.cellml
http://models.cellml.org/exposure/7b3a9c18b1a9b4bc4180b751214d9146/bagci_2006.cellml
http://models.cellml.org/exposure/98c3ef8d8c8f444d3a492fe777b4f6d0/bagci_2008a.cellml
http://models.cellml.org/exposure/98c3ef8d8c8f444d3a492fe777b4f6d0/bagci_2008b.cellml
http://models.cellml.org/exposure/e65479dfe400c330c9087cbdbfc5f9bf/bakker_mensonides_teusink_vanhoek_michels_westerhoff_2000.cellml
http://models.cellml.org/exposure/24e6c8feac0fa6d452a5955abf16f799/bakker_michels_opperdoes_westerhoff_1997.cellml
http://models.cellml.org/exposure/455155cfef38300290a75bcfe7440c31/barberis_klipp_vanoni_alberghina_2007.cellml
http://models.cellml.org/e/135/baroreflex.cellml
http://models.cellml.org/e/ab/baroreflex.cellml
http://models.cellml.org/exposure/210f6601f6461be8443592ff071d2592/baylor_hollingworth_chandler_2002_a.cellml
http://models.cellml.org/exposure/210f6601f6461be8443592ff071d2592/baylor_hollingworth_chandler_2002_b.cellml
http://models.cellml.org/exposure/210f6601f6461be8443592ff071d2592/baylor_hollingworth_chandler_2002_c.cellml
http://models.cellml.org/exposure/210f6601f6461be8443592ff071d2592/baylor_hollingworth_chandler_2002_d.cellml
http://models.cellml.org/exposure/210f6601f6461be8443592ff071d2592/baylor_hollingworth_chandler_2002_e.cellml
http://models.cellml.org/exposure/210f6601f6461be8443592ff071d2592/baylor_hollingworth_chandler_2002_f.cellml
http://models.cellml.org/exposure/959a4da5d8a0638f4b36adf5800f4fc0/beard_2005.cellml
http://models.cellml.org/e/94/becker_2010.cellml
http://models.cellml.org/e/94/becker_2010_b.cellml
http://models.cellml.org/e/94/becker_2010_c.cellml
http://models.cellml.org/e/103/beeler_reuter_1977.cellml
http://models.cellml.org/e/c1/beeler_reuter_1977.cellml
http://models.cellml.org/exposure/5d2fd39aa16f562d3bc19119847b7db0/benson_endocardial_2008.cellml
http://models.cellml.org/exposure/5d2fd39aa16f562d3bc19119847b7db0/benson_epicardial_2008.cellml
http://models.cellml.org/exposure/5d2fd39aa16f562d3bc19119847b7db0/benson_mcell_2008.cellml
http://models.cellml.org/exposure/b503501533abcf0e70786789f08cb902/bental_2006.cellml
http://models.cellml.org/e/5/bernus_wilders_zemlin_verschelde_panfilov_2002.cellml
http://models.cellml.org/exposure/a7f8b4574fe4802f1e06f247006962ac/bertram_2006.cellml
http://models.cellml.org/exposure/48e767ee37f347e1a3876d0549a0866b/bertram_2008.cellml
http://models.cellml.org/exposure/48e767ee37f347e1a3876d0549a0866b/bertram_2008_noisy.cellml
http://models.cellml.org/exposure/c6d3b19b455fbb3f80813337ac127674/bertram_arnot_zamponi_2002.cellml
http://models.cellml.org/exposure/c6d3b19b455fbb3f80813337ac127674/bertram_arnot_zamponi_2002_post.cellml
http://models.cellml.org/exposure/fe91f06c8311ffd90fd1eaabe9b0032a/bertram_previte_sherman_kinard_satin_2000_fast.cellml
http://models.cellml.org/exposure/fe91f06c8311ffd90fd1eaabe9b0032a/bertram_previte_sherman_kinard_satin_2000_medium.cellml
http://models.cellml.org/exposure/fe91f06c8311ffd90fd1eaabe9b0032a/bertram_previte_sherman_kinard_satin_2000_slow.cellml
http://models.cellml.org/exposure/3b9a679bf4968478537a21fbd38007bb/bertram_satin_pedersen_luciani_sherman_2007.cellml
http://models.cellml.org/exposure/5b021284779e2ecc4f7e4f89cb96ce4d/bertram_satin_zhang_smolen_sherman_2004_a.cellml
http://models.cellml.org/exposure/5b021284779e2ecc4f7e4f89cb96ce4d/bertram_satin_zhang_smolen_sherman_2004_b.cellml
http://models.cellml.org/exposure/52d0106a27d6d2d0b6a5032e9e99ae87/bertram_sherman_2004.cellml
http://models.cellml.org/exposure/e404170cd4ee2be09a0eb1e0885b277b/bertram_smolen_sherman_mears_atwater_martin_soria_1995.cellml
http://models.cellml.org/exposure/9d48e39f893b5f1e98e53778f606c2c2/bhalla_iyengar_1999_a.cellml
http://models.cellml.org/exposure/9d48e39f893b5f1e98e53778f606c2c2/bhalla_iyengar_1999_b.cellml
http://models.cellml.org/exposure/9d48e39f893b5f1e98e53778f606c2c2/bhalla_iyengar_1999_c.cellml
http://models.cellml.org/exposure/9d48e39f893b5f1e98e53778f606c2c2/bhalla_iyengar_1999_d.cellml
http://models.cellml.org/exposure/9d48e39f893b5f1e98e53778f606c2c2/bhalla_iyengar_1999_e.cellml
http://models.cellml.org/exposure/9d48e39f893b5f1e98e53778f606c2c2/bhalla_iyengar_1999_f.cellml
http://models.cellml.org/exposure/9d48e39f893b5f1e98e53778f606c2c2/bhalla_iyengar_1999_g.cellml
http://models.cellml.org/exposure/9d48e39f893b5f1e98e53778f606c2c2/bhalla_iyengar_1999_h.cellml
http://models.cellml.org/exposure/9d48e39f893b5f1e98e53778f606c2c2/bhalla_iyengar_1999_i.cellml
http://models.cellml.org/exposure/9d48e39f893b5f1e98e53778f606c2c2/bhalla_iyengar_1999_j.cellml
http://models.cellml.org/exposure/4542f0f90437cc1d39c0a7130aef110c/bindschadler_sneyd_2001.cellml
http://models.cellml.org/exposure/01c69af98d5965057acbf2849d9a0b66/bingzheng_zhenye_liansong_1990.cellml
http://models.cellml.org/e/41/bondarenko_szigeti_bett_kim_rasmusson_2004_apical.cellml
http://models.cellml.org/e/41/bondarenko_szigeti_bett_kim_rasmusson_2004_septal.cellml
http://models.cellml.org/exposure/def2cd06391e17d8966e22997a65476a/bonhoeffer_rembiszewski_ortiz_nixon_2000_a.cellml
http://models.cellml.org/exposure/def2cd06391e17d8966e22997a65476a/bonhoeffer_rembiszewski_ortiz_nixon_2000_b.cellml
http://models.cellml.org/exposure/def2cd06391e17d8966e22997a65476a/bonhoeffer_rembiszewski_ortiz_nixon_2000_c.cellml
http://models.cellml.org/exposure/7ba127c00a5524c49f0a57e6589eda03/borghans_dupont_goldbeter_1997a.cellml
http://models.cellml.org/exposure/7ba127c00a5524c49f0a57e6589eda03/borghans_dupont_goldbeter_1997b.cellml
http://models.cellml.org/exposure/7ba127c00a5524c49f0a57e6589eda03/borghans_dupont_goldbeter_1997c.cellml
http://models.cellml.org/e/47/bornheimer_2004.cellml
http://models.cellml.org/exposure/d4d2febdd2a9556eca88ceeac66bf696/boyett_zhang_garny_holden_2001.cellml
http://models.cellml.org/exposure/55e182564e746cc9bac6b03ad7778d4d/brightman_fell_2000.cellml
http://models.cellml.org/exposure/1f40088c3eb67895ff8dcc5010d62bf1/brown_choe_shanahan_czeisler_1997.cellml
http://models.cellml.org/exposure/954421556db2a0c7de89ce0bdc26bed9/bueno_2007.cellml
http://models.cellml.org/exposure/b0e48b29c8ed99fe4e3bc27d1ff6beb8/butera_five_cell_1999.cellml
http://models.cellml.org/exposure/293a909eeeca07d0ca8ad583839eb0bc/butera_rinzel_smith_1999.cellml
http://models.cellml.org/exposure/293a909eeeca07d0ca8ad583839eb0bc/butera_rinzel_smith_1999_model2.cellml
http://models.cellml.org/exposure/b0e48b29c8ed99fe4e3bc27d1ff6beb8/butera_single_cell_1999.cellml
http://models.cellml.org/e/1a/butera_single_cell_1999.cellml
http://models.cellml.org/exposure/b0e48b29c8ed99fe4e3bc27d1ff6beb8/butera_ten_cell_1999.cellml
http://models.cellml.org/exposure/1a3f36d015121d5596565fe7d9afb332/calzone_thieffry_tyson_novak_2007.cellml
http://models.cellml.org/exposure/62183706711e435ff002b46088540850/campbell_chandra_2006.cellml
http://models.cellml.org/exposure/f3272a51c6e95c70eb1309d30c08d4cf/cap_dynamics_parent.cellml
http://models.cellml.org/e/6f/cardenas_1996.cellml
http://models.cellml.org/exposure/3dd9f8f5cd678431583124c35a4fd8d5/cartwright_husain_1986.cellml
http://models.cellml.org/exposure/1f4c6ffdb5120ed09675e4c9d346952f/chang_fujita_1999.cellml
http://models.cellml.org/exposure/653f1ead0bdc451454ee39b013805a0a/chang_fujita_2001_H_ATPase.cellml
http://models.cellml.org/exposure/653f1ead0bdc451454ee39b013805a0a/chang_fujita_2001_Na_H_exchanger.cellml
http://models.cellml.org/exposure/653f1ead0bdc451454ee39b013805a0a/chang_fujita_2001_anion_exchanger.cellml
http://models.cellml.org/exposure/7fce899159b8698ccb2c8569d19a0ea1/chang_fujita_b_1999.cellml
http://models.cellml.org/exposure/a74fd808df7ba454945e5ac42486e3ad/chassagnole_rais_quentin_fell_mazat_2001.cellml
http://models.cellml.org/exposure/c671dbd66e3f1a5f243c3a923734c1c2/chay_1997.cellml
http://models.cellml.org/exposure/d3403bf284c70afc807292bc9bdb92ec/chay_lee_fan_1995.cellml
http://models.cellml.org/exposure/0e2337ffa4c550dd077c629b9e76330e/chen_calzone_csikasznagy_cross_novak_tyson_2004.cellml
http://models.cellml.org/exposure/635c1359f216ab8d064dfe8e8d3387b8/chen_csikasz-nagy_gyorffy_val_novak_tyson_2000.cellml
http://models.cellml.org/exposure/978eebb4d528a260455736d969b85c88/chen_popel_2006.cellml
http://models.cellml.org/exposure/01f8729559c3985a3d09ff4d983da75a/chen_popel_2007_b.cellml
http://models.cellml.org/exposure/01f8729559c3985a3d09ff4d983da75a/chen_popel_2007_c.cellml
http://models.cellml.org/exposure/ef739f4fa746419338ff20f1e23287c1/cheng_brown_loeb_2000.cellml
http://models.cellml.org/exposure/f5be28698749563c5564d1a4fa5c0446/ciliberto_novak_tyson_2003.cellml
http://models.cellml.org/exposure/c36995f9b21c119dcf10302a1398ac03/ciliberto_petrus_tyson_sible_2003.cellml
http://models.cellml.org/exposure/d8a0d09ce5b7c5c11c133d30d66c80d7/ciliberto_tyson_2000.cellml
http://models.cellml.org/exposure/ff8be5f140e68612284488cf9879eb5f/circ_pbpk.cellml
http://models.cellml.org/exposure/e1f152d0dbd1dec4111faa117db85bc0/circulation_parent.cellml
http://models.cellml.org/exposure/1385687290846b25ff6255b811711457/clancy_rudy_2001.cellml
http://models.cellml.org/exposure/1385687290846b25ff6255b811711457/clancy_rudy_2001_IKrN629D_Epi_seconds_flooristim.cellml
http://models.cellml.org/exposure/1385687290846b25ff6255b811711457/clancy_rudy_2001_IKrN629D_Mcell_seconds_flooristim.cellml
http://models.cellml.org/exposure/1385687290846b25ff6255b811711457/clancy_rudy_2001_IKrR56Q_Epi_seconds_flooristim.cellml
http://models.cellml.org/exposure/1385687290846b25ff6255b811711457/clancy_rudy_2001_IKrR56Q_Mcell_seconds_flooristim.cellml
http://models.cellml.org/exposure/1385687290846b25ff6255b811711457/clancy_rudy_2001_IKrT474I_Epi_seconds_flooristim.cellml
http://models.cellml.org/exposure/1385687290846b25ff6255b811711457/clancy_rudy_2001_IKrT474I_Mcell_seconds_flooristim.cellml
http://models.cellml.org/exposure/1385687290846b25ff6255b811711457/clancy_rudy_2001_INaKPQ_Epi_seconds_flooristim.cellml
http://models.cellml.org/exposure/1385687290846b25ff6255b811711457/clancy_rudy_2001_WT_Mcell_seconds_flooristim.cellml
http://models.cellml.org/exposure/bc47809588d1482821548f1eff4a3f12/clancy_rudy_2002.cellml
http://models.cellml.org/exposure/bc47809588d1482821548f1eff4a3f12/clancy_rudy_2002_INa1795insD_Endo_seconds_flooristim.cellml
http://models.cellml.org/exposure/bc47809588d1482821548f1eff4a3f12/clancy_rudy_2002_INa1795insD_Epi_seconds_flooristim.cellml
http://models.cellml.org/exposure/bc47809588d1482821548f1eff4a3f12/clancy_rudy_2002_INa1795insD_Mcell_seconds_flooristim.cellml
http://models.cellml.org/exposure/bc47809588d1482821548f1eff4a3f12/clancy_rudy_2002_WT_Endo_seconds_flooristim.cellml
http://models.cellml.org/exposure/bc47809588d1482821548f1eff4a3f12/clancy_rudy_2002_WT_Mcell_seconds_flooristim.cellml
http://models.cellml.org/exposure/6e249a04f5c751e42ba41504d84e6e49/cloutier_2009.cellml
http://models.cellml.org/exposure/e5cfb42225d4534a1e08979e57cf8bdd/cloutier_2009_a.cellml
http://models.cellml.org/exposure/e5cfb42225d4534a1e08979e57cf8bdd/cloutier_2009_b.cellml
http://models.cellml.org/exposure/e5cfb42225d4534a1e08979e57cf8bdd/cloutier_2009_c.cellml
http://models.cellml.org/exposure/e5cfb42225d4534a1e08979e57cf8bdd/cloutier_2009_d.cellml
http://models.cellml.org/exposure/e5cfb42225d4534a1e08979e57cf8bdd/cloutier_2009_e.cellml
http://models.cellml.org/exposure/e5cfb42225d4534a1e08979e57cf8bdd/cloutier_2009_f.cellml
http://models.cellml.org/exposure/3f4e7364a814a083d68724237c925b35/colegrove_albrecht_friel_2000.cellml
http://models.cellml.org/e/46/collier-2cell.xml
http://models.cellml.org/e/34/conradie_2010.cellml
http://models.cellml.org/exposure/39fee05138f428413db61aa29ff6f0de/cooling_hunter_crampin_2007.cellml
http://models.cellml.org/exposure/9477b42c85e81f7da21059baa509ae21/corrias_buist_2007.cellml
http://models.cellml.org/exposure/313a3784ed929de192e28a1da3df2db3/corrias_buist_2008.cellml
http://models.cellml.org/e/62/corrias_rabbit_purkinje_model_2011.cellml
http://models.cellml.org/exposure/e5ba9ba5ee28a2b107c2dd0f8343cea2/cortassa_aon_marban_winslow_orourke_2003.cellml
http://models.cellml.org/exposure/8fa4b47b0cca2e2d03923c2f8dff4b53/cortassa_aon_winslow_orourke_2004.cellml
http://models.cellml.org/exposure/903ca7d6ebf0e2ea09a2397db13f65d2/costa_holmes_mcculloch_2001.cellml
http://models.cellml.org/exposure/0e03bbe01606be5811691f9d5de10b65/courtemanche_ramirez_nattel_1998.cellml
http://models.cellml.org/exposure/ff71dcfba6f879fb803b7b1bce90050e/cronwright_rohwer_prior_2002.cellml
http://models.cellml.org/exposure/dada9c9d39d0783375d42f12f11dddf3/csikasz_nagy_2006_budding_yeast_from_code.cellml
http://models.cellml.org/exposure/dada9c9d39d0783375d42f12f11dddf3/csikasz_nagy_2006_budding_yeast_from_paper.cellml
http://models.cellml.org/exposure/dada9c9d39d0783375d42f12f11dddf3/csikasz_nagy_2006_mammalian_from_code.cellml
http://models.cellml.org/exposure/a3fb8998a3dd86ca914e55d60b3b7a52/cui_kaandorp_2006.cellml
http://models.cellml.org/exposure/632af8b462818df8f72a06fc14184d55/cui_kaandorp_2008.cellml
http://models.cellml.org/exposure/45ddea4fcde109d7a2bef806aeae84d7/cui_kaandorp_lloyd_2008_a.cellml
http://models.cellml.org/exposure/45ddea4fcde109d7a2bef806aeae84d7/cui_kaandorp_lloyd_2008_b.cellml
http://models.cellml.org/exposure/e08bd642df06eb59404c8e46afbb04a4/curien_ravanel_dumas_2003.cellml
http://models.cellml.org/exposure/bb0ee0e6d141a529fa896ff3785f0eff/dash_bassingthwaighte_2004.cellml
http://models.cellml.org/e/df/davies_isap_2012.cellml
http://models.cellml.org/exposure/8da8aeaddd89ab69d48db4a3868efff3/dawson_lea_irvine_2003.cellml
http://models.cellml.org/e/188/decker_2009.cellml
http://models.cellml.org/exposure/32c9e9739454b40b5ba2d9cabb1fd079/demir_clark_giles_1999.cellml
http://models.cellml.org/exposure/15dc665c02ca9955b8e79fbace81a9e5/demir_clark_giles_murphey_1994.cellml
http://models.cellml.org/exposure/f48ef51bfd9c27d7e1a4bbaf582cc84a/demiray_1981.cellml
http://models.cellml.org/exposure/58460adcd526499788b1d7d4b35ce8e9/dempsher_gann_phair_1984.cellml
http://models.cellml.org/exposure/8c345d147a507287df5c9d063260785b/depaor_timmons_1986.cellml
http://models.cellml.org/e/32/devries_sherman_2000.cellml
http://models.cellml.org/exposure/4f2e566422b61feefb6c517fd6eb521e/devries_sherman_2001.cellml
http://models.cellml.org/exposure/cd65a6e4500cb8fae8eb0725c1a2db57/deyoung_keizer_1992.cellml
http://models.cellml.org/exposure/91d93b61d7da56b6baf1f0c4d88ecd77/difrancesco_noble_1985.cellml
http://models.cellml.org/exposure/fc26b6c5e8f9a3f82555eefb1d039c76/dijkstra_1992.cellml
http://models.cellml.org/exposure/cb02cc9ce006eb44b2077111c1d548d2/dixit_perelson_2004.cellml
http://models.cellml.org/exposure/462ab10275dfc099166c8a0e4f9e1be3/dokos_celler_lovell_1996.cellml
http://models.cellml.org/exposure/5dadf595422994dc7e4034e38d3ca7d4/dougherty_wright_yew_2005.cellml
http://models.cellml.org/exposure/d0abf97e68140974c4d2a81287201168/drouhard_roberge_1987.cellml
http://models.cellml.org/exposure/f01a84a2b8a8f08605134bebd3cb71a2/dumaine_towbin_brugada_vatta_nesterenko_nesterenko_brugada_brugada_antzelevitch_1999.cellml
http://models.cellml.org/exposure/060c119cc5365e3d9cd0203c82fe0121/dupont_1991a.cellml
http://models.cellml.org/exposure/060c119cc5365e3d9cd0203c82fe0121/dupont_1991b.cellml
http://models.cellml.org/exposure/04cc3dc1c0c8e5dc3634f0220904d297/dupont_1992a.cellml
http://models.cellml.org/exposure/04cc3dc1c0c8e5dc3634f0220904d297/dupont_1992b.cellml
http://models.cellml.org/e/8b/dupont_berridge_goldbeter_1990.cellml
http://models.cellml.org/e/9f/dupont_erneux_1997.cellml
http://models.cellml.org/exposure/244aa1ba5149bfd8f28dce7f3591f876/earm_noble_1990.cellml
http://models.cellml.org/exposure/a2b3f29f74a86640d35c913124d63794/ebihara_johnson_1980.cellml
http://models.cellml.org/exposure/677b58b6198476670f0f9e71424ee66f/egli_bertram_sellix_freeman_2004.cellml
http://models.cellml.org/exposure/239e0bdec0c7054e0727fc111a54658c/electrolytes_parent.cellml
http://models.cellml.org/e/48/elowitz_leibler_2000.cellml
http://models.cellml.org/exposure/36d95030565f298b2e526958b7fb4da4/enciso_sontag_2004.cellml
http://models.cellml.org/exposure/402d4d5173724321fa1b38547cf9088b/endresen_1996.cellml
http://models.cellml.org/exposure/3ead51a9899108b4f8c8177c0b5f2421/espinosa_1998_hypertrophic.cellml
http://models.cellml.org/exposure/3ead51a9899108b4f8c8177c0b5f2421/espinosa_1998_normal.cellml
http://models.cellml.org/exposure/f966223b398ac1f82af4196286f65e65/evans_errington_shelly_feeney_chapman_godfrey_smith_chappell_2004.cellml
http://models.cellml.org/exposure/55643f2114a2a463ada007deb9fc3913/faber_rudy_2000.cellml
http://models.cellml.org/exposure/55643f2114a2a463ada007deb9fc3913/faber_rudy_modified_version_2000.cellml
http://models.cellml.org/exposure/61bed9f6deb2ce4c57a53aeb1003f41a/fall_keizer_2001.cellml
http://models.cellml.org/exposure/eac0440dc434d67337eb835402f5ab5f/fallon_lauffenburger_2000.cellml
http://models.cellml.org/exposure/fe9ed942c523777274fcdb43c6be75f7/farhy_bowers_veldhuis_2007_a.cellml
http://models.cellml.org/e/49/farhy_bowers_veldhuis_2007_a.cellml
http://models.cellml.org/exposure/fe9ed942c523777274fcdb43c6be75f7/farhy_bowers_veldhuis_2007_b.cellml
http://models.cellml.org/e/49/farhy_bowers_veldhuis_2007_b.cellml
http://models.cellml.org/exposure/f17a3cade0f0f7986b060b8bbf5c2957/faville_model_2008.cellml
http://models.cellml.org/exposure/988bef2de04476a20b1e76e9e933b86b/faville_pullan_sanders_smith_2008.cellml
http://models.cellml.org/e/40/fenton_karma_1998_BR.cellml
http://models.cellml.org/e/40/fenton_karma_1998_GP.cellml
http://models.cellml.org/e/40/fenton_karma_1998_MBR.cellml
http://models.cellml.org/e/40/fenton_karma_1998_MLR1.cellml
http://models.cellml.org/exposure/eeb81adc372c2f172399ec7160b0331e/fink_noble_virag_varro_giles_2008.cellml
http://models.cellml.org/exposure/166ffbd9c23f0e34fbcda6cb31a57a6c/fink_slepchenko_loew_1999.cellml
http://models.cellml.org/e/13c/fink_slepchenko_moraru_watras_schaff_loew_2000.cellml
http://models.cellml.org/exposure/cf32346a9e5c4b2cdb559b11da5f1ae1/fitzhugh_1961.cellml
http://models.cellml.org/exposure/8665fb9b47446f6078ed11c8cb6dd09d/flynn_green_pedley_boxer_dearling_watson_boden_begent_2002.cellml
http://models.cellml.org/exposure/a6bd38d1120dfa7c1ac370cba113bb78/fohlmeister_miller_1997.cellml
http://models.cellml.org/exposure/13f8cb8b26258e359da674a7bf3435ad/fox_mcharg_gilmour_2002.cellml
http://models.cellml.org/e/c5/francis_garcia_middleton_2012_spherical.cellml
http://models.cellml.org/e/12b/francis_garcia_middleton_2013.cellml
http://models.cellml.org/exposure/afd5db90de862fb366422bbd5e3f6744/fridlyand_tamarina_philipson_2003.cellml
http://models.cellml.org/e/59/friel_1995.cellml
http://models.cellml.org/e/2f/fujita_2010_EGFR_inhibited_Akt.cellml
http://models.cellml.org/e/2f/fujita_2010_EGF_dependent_Akt.cellml
http://models.cellml.org/e/2f/fujita_2010_NGF_dependent_Akt.cellml
http://models.cellml.org/e/93/gall_2000.cellml
http://models.cellml.org/e/93/gall_2000b.cellml
http://models.cellml.org/exposure/bc0d80f7e1ccb2c288119f6e8fdfbc20/gall_susa_1999_a.cellml
http://models.cellml.org/exposure/bc0d80f7e1ccb2c288119f6e8fdfbc20/gall_susa_1999_b.cellml
http://models.cellml.org/exposure/bc0d80f7e1ccb2c288119f6e8fdfbc20/gall_susa_1999_c.cellml
http://models.cellml.org/exposure/4f5fb67ce413238e24e5277f46fd5d21/gardner_dolnik_collins_1998.cellml
http://models.cellml.org/exposure/f5b2c96c386036710e7b9b442ecad6b0/garmendiatorres_2007.cellml
http://models.cellml.org/exposure/d71105df45dd7030b3c99b2b1e95b8c0/garny_kohl_hunter_boyett_noble_2003.cellml
http://models.cellml.org/exposure/d5d6bff87af2bc1e94b6e8706227ba1a/gasser_ogden_holzapfel_2006_a.cellml
http://models.cellml.org/exposure/d5d6bff87af2bc1e94b6e8706227ba1a/gasser_ogden_holzapfel_2006_b.cellml
http://models.cellml.org/exposure/81f3e640dbbdea34b1c673f12e7dfc02/gerard_2009.cellml
http://models.cellml.org/e/88/gerard_gonze_goldbeter_2009.cellml
http://models.cellml.org/exposure/4501d24032cdec3f88ebe3f1a3e7f86a/gilbert_heiner_rosser_fulton_gu_trybilo_2007.cellml
http://models.cellml.org/exposure/453f7438e967537919f6defea7e9bacb/goforth_bertram_khan_zhang_sherman_satin_2002.cellml
http://models.cellml.org/e/4c/goldbeter_1991.cellml
http://models.cellml.org/e/4d/goldbeter_1995.cellml
http://models.cellml.org/e/4e/goldbeter_2006.cellml
http://models.cellml.org/e/50/goldbeter_2007.cellml
http://models.cellml.org/e/4c/goldbeter_annotated_1991.cellml
http://models.cellml.org/e/4f/goldbeter_dupont_berridge_1990.cellml
http://models.cellml.org/e/89/goldbeter_guilmot_1995.cellml
http://models.cellml.org/e/90/goldbeter_guilmot_1995.cellml
http://models.cellml.org/exposure/28ba4034b2078cd8e21075fc5cdb7636/goldbeter_pourquie_2008_a.cellml
http://models.cellml.org/exposure/28ba4034b2078cd8e21075fc5cdb7636/goldbeter_pourquie_2008_b.cellml
http://models.cellml.org/exposure/07464e63da82057cc6e44d33ec60cd7c/gonzalezheydrich_steingard_kohane_1994.cellml
http://models.cellml.org/exposure/b69b4d821f5b2996cda5f2b4a3e9ca8f/goodwin_1965_a.cellml
http://models.cellml.org/exposure/b69b4d821f5b2996cda5f2b4a3e9ca8f/goodwin_1965_b.cellml
http://models.cellml.org/exposure/b69b4d821f5b2996cda5f2b4a3e9ca8f/goodwin_1965_c.cellml
http://models.cellml.org/e/96/grandi_2010_envelope.cellml
http://models.cellml.org/e/96/grandi_2010_iv.cellml
http://models.cellml.org/e/96/grandi_2010_none.cellml
http://models.cellml.org/e/96/grandi_2010_pace1.cellml
http://models.cellml.org/e/96/grandi_2010_pace2.cellml
http://models.cellml.org/e/96/grandi_2010_pace4.cellml
http://models.cellml.org/e/96/grandi_2010_pacenew.cellml
http://models.cellml.org/e/96/grandi_2010_recovery.cellml
http://models.cellml.org/e/96/grandi_2010_vclamp.cellml
http://models.cellml.org/e/96/grandi_pasqualini_bers_2010.cellml
http://models.cellml.org/e/96/grandi_pasqualini_bers_2010_flat.cellml
http://models.cellml.org/exposure/32d3dcc3ab074d17905c10f2ba26b54f/grange_2001.cellml
http://models.cellml.org/exposure/32d3dcc3ab074d17905c10f2ba26b54f/grange_2001_bens.cellml
http://models.cellml.org/exposure/3de5de16884f29556a1e26e5c02bb18a/greenstein_wu_po_tomaselli_winslow_2000.cellml
http://models.cellml.org/exposure/3170c283f73b04cbd2916585775e0f6e/grossman_feinberg_kuznetsov_dimitrov_paul_1998.cellml
http://models.cellml.org/e/a0/grubelnik_2001_2a.cellml
http://models.cellml.org/e/a0/grubelnik_2001_2b.cellml
http://models.cellml.org/e/a0/grubelnik_2001_3a.cellml
http://models.cellml.org/e/a0/grubelnik_2001_3b.cellml
http://models.cellml.org/e/a0/grubelnik_2001_4a.cellml
http://models.cellml.org/e/a0/grubelnik_2001_4b.cellml
http://models.cellml.org/e/a0/grubelnik_2001a.cellml
http://models.cellml.org/e/a0/grubelnik_2001b.cellml
http://models.cellml.org/e/d0/guccione.cellml
http://models.cellml.org/e/da/gupta_2009.cellml
http://models.cellml.org/exposure/9b91dc35df3c4ca3ee14f6a3f4191db7/gupta_aslakson_gurbaxani_vernon_2007_a.cellml
http://models.cellml.org/exposure/9b91dc35df3c4ca3ee14f6a3f4191db7/gupta_aslakson_gurbaxani_vernon_2007_b.cellml
http://models.cellml.org/e/9e/guthke_amendment_2006.cellml
http://models.cellml.org/exposure/beb8bf5ac61b639a935af2ed42bf8892/guyton_aldosterone_2008.cellml
http://models.cellml.org/exposure/f97a5eb092b12f4f0f32ac51ee20d20e/guyton_angiotensin_2008.cellml
http://models.cellml.org/exposure/2f0a348ca8dfa52b30263f58148ba678/guyton_antidiuretic_hormone_2008.cellml
http://models.cellml.org/exposure/129a42eec2026f894ae986eb58ee7eb8/guyton_atrial_natriuretic_peptide_2008.cellml
http://models.cellml.org/exposure/827af05888f8e152f448d9cd8c6a8d09/guyton_autonomics_2008.cellml
http://models.cellml.org/exposure/f3272a51c6e95c70eb1309d30c08d4cf/guyton_capillary_dynamics_2008.cellml
http://models.cellml.org/exposure/e1f152d0dbd1dec4111faa117db85bc0/guyton_circulatory_dynamics_2008.cellml
http://models.cellml.org/exposure/239e0bdec0c7054e0727fc111a54658c/guyton_electrolytes_2008.cellml
http://models.cellml.org/exposure/ea5144be46b69ba503a2d0cd5cbd5b96/guyton_heart_hypertrophy_or_deterioration_2008.cellml
http://models.cellml.org/exposure/4c73baa30cb81cf0cd83b4e8d42a5358/guyton_heart_rate_and_stroke_volume_2008.cellml
http://models.cellml.org/exposure/b897ad1b96031d40293b2e2e10684ffe/guyton_kidney_2008.cellml
http://models.cellml.org/exposure/d20c1a1db1b4027605b87b4361e62560/guyton_muscle_blood_flow_control_2008.cellml
http://models.cellml.org/exposure/434c9a6dcfa8af3d2e1901a0d6a592e5/guyton_muscle_oxygen_delivery_2008.cellml
http://models.cellml.org/exposure/be69ef6c1a42264162ae6e370e6107b5/guyton_non_muscle_blood_flow_control_2008.cellml
http://models.cellml.org/exposure/fa56f587abba02bab53c22386ead9c7e/guyton_non_muscle_oxygen_delivery_2008.cellml
http://models.cellml.org/exposure/c1461e469a5e282face2fdf37817ca10/guyton_pulmonary_fluid_dynamics_2008.cellml
http://models.cellml.org/exposure/63f124c018745aa8ec92a091434f3dfc/guyton_pulmonary_oxygen_uptake_2008.cellml
http://models.cellml.org/exposure/4fe557dc8bbacf2755ad3fbea6192311/guyton_red_cells_and_viscosity_2008.cellml
http://models.cellml.org/exposure/64f53aa4552f15dc6805444ba0559c5a/guyton_stress_relaxation_2008.cellml
http://models.cellml.org/exposure/b93f24dcf25fd10062900d530e5c7879/guyton_thirst_drinking_and_salt_appetite_2008.cellml
http://models.cellml.org/e/51/guyton_volume_receptors_2008.cellml
http://models.cellml.org/exposure/75b1dd114e0eecf1e73f62d295f2a64f/hai_1988.cellml
http://models.cellml.org/exposure/77bdebf1280135c36f94cac077f74e18/halloy_bernard_loussouarn_goldbeter_2002.cellml
http://models.cellml.org/exposure/c14e77a831ec3f1e56ef03240986a8b7/hatakeyama_kimura_naka_kawasaki_yumoto_ichikawa_kim_saito_saeki_shirouzu_yokoyama_konagaya_2003.cellml
http://models.cellml.org/exposure/1bf0b160c2a651e41351c6b95a66a487/hatzimanikatis_lee_bailey_1999.cellml
http://models.cellml.org/exposure/f9b96930ad2e7f5c9e15b1169a9378c7/haugh_2004.cellml
http://models.cellml.org/exposure/f9b96930ad2e7f5c9e15b1169a9378c7/haugh_2004b.cellml
http://models.cellml.org/exposure/ff8be5f140e68612284488cf9879eb5f/heart.cellml
http://models.cellml.org/exposure/8b403545c21a47e0846f6d05f7c4863d/heinze_keener_midgley_1998_a.cellml
http://models.cellml.org/exposure/8b403545c21a47e0846f6d05f7c4863d/heinze_keener_midgley_1998_b.cellml
http://models.cellml.org/exposure/8b403545c21a47e0846f6d05f7c4863d/heinze_keener_midgley_1998_c.cellml
http://models.cellml.org/exposure/3595b88e8ebf1c03abb9a067d2271677/herz_bonhoeffer_anderson_may_nowak_1996.cellml
http://models.cellml.org/exposure/3c875389313cd73f120d69a59cc65acb/heyd_drew_2003.cellml
http://models.cellml.org/exposure/49f298f54f3e916fca650c8e76d82e46/hilgemann_noble_1987.cellml
http://models.cellml.org/exposure/8e1a590fb82a2cab5284502b430c4a4f/hinch_greenstein_tanskanen_xu_winslow_2004.cellml
http://models.cellml.org/exposure/5d116522c3b43ccaeb87a1ed10139016/hodgkin_huxley_1952.cellml
http://models.cellml.org/exposure/5d116522c3b43ccaeb87a1ed10139016/hodgkin_huxley_1952_variant01.cellml
http://models.cellml.org/exposure/c804d61e3200b211c730d959fd74ed82/hoefnagel_starrenburg_martens_hugenholtz_kleerebezem_vanswam_bongers_westerhoff_snoep_2002.cellml
http://models.cellml.org/exposure/7cf978041065f873b5611ea5584dbefd/holmes_2006.cellml
http://models.cellml.org/exposure/48c4b41256d698c4d18aace1cb159865/hornberg_binder_bruggeman_schoeberl_heinrich_westerhoff_2005.cellml
http://models.cellml.org/exposure/f8fc3c5779e3dff38536c66e1f7562f7/houart_1999.cellml
http://models.cellml.org/exposure/3227298fc9cc3afc14d058750142c69c/huang_ferrell_1996.cellml
http://models.cellml.org/exposure/f4b7120aa512c7f5e7a0664abcee3e8b/hund_rudy_2004_a.cellml
http://models.cellml.org/exposure/f4b7120aa512c7f5e7a0664abcee3e8b/hund_rudy_2004_b.cellml
http://models.cellml.org/exposure/81b442d5d866cde17186144e0d848021/hunter_mcculloch_terkeurs_1998.cellml
http://models.cellml.org/exposure/fc4f0af0fae057c75b3adb2433be09f4/hunter_mcnaughton_noble_1975.cellml
http://models.cellml.org/e/f/hunter_smaill_hunter_1995.cellml
http://models.cellml.org/exposure/b5c9ac7a7a8b76918c02b39967ae191b/hynne_dano_sorensen_2001.cellml
http://models.cellml.org/exposure/ea5144be46b69ba503a2d0cd5cbd5b96/hypertrophy_or_deterioration_parent.cellml
http://models.cellml.org/exposure/f67b68f901fc3986fcea0dcfceb503f9/iancu_jones_harvey_2007.cellml
http://models.cellml.org/exposure/613d3457e5b7f4a23606e4455f99fe35/iber_maini_2002.cellml
http://models.cellml.org/exposure/08bcead2dc05cf2709a598e7f61a6182/inada_AN_2009.cellml
http://models.cellml.org/exposure/08bcead2dc05cf2709a598e7f61a6182/inada_NH_2009.cellml
http://models.cellml.org/exposure/08bcead2dc05cf2709a598e7f61a6182/inada_N_2009.cellml
http://models.cellml.org/exposure/82ca13a190405b0f35510d203c2e9642/international_si_units_2006.cellml
http://models.cellml.org/exposure/7af88a567b3fdbb5209ddd2eee44075c/iribe_kohl_noble_2006.cellml
http://models.cellml.org/exposure/5ba0fed413fc9648336caaea382e038a/irvine_jafri_winslow_1999.cellml
http://models.cellml.org/exposure/05f0724463e31a98e2f287a85c19b6c6/itskov_ehret_mavrilas_2006.cellml
http://models.cellml.org/exposure/bc7a11d5bd6f0db72d81ae038580924c/iyer_2007_ss.cellml
http://models.cellml.org/exposure/e0922113f8ca0258441cc9f3d53dcc08/iyer_mazhari_winslow_2004.cellml
http://models.cellml.org/exposure/94a5dddfa94d46f1d842e4e87a94646f/izakov_katsnelson_blyakhman_markhasin_shkylar_1991.cellml
http://models.cellml.org/exposure/5230da0476e9764a7d513a5d18af2a58/jafri_rice_winslow_1998_a.cellml
http://models.cellml.org/exposure/5230da0476e9764a7d513a5d18af2a58/jafri_rice_winslow_1998_b.cellml
http://models.cellml.org/exposure/4817bdfdd245412f52dd79da59137fe8/jelic_cupic_kolaranic_2005.cellml
http://models.cellml.org/exposure/4817bdfdd245412f52dd79da59137fe8/jelic_cupic_kolaranic_2005_Fig4.cellml
http://models.cellml.org/exposure/4817bdfdd245412f52dd79da59137fe8/jelic_cupic_kolaranic_2005_Fig5.cellml
http://models.cellml.org/exposure/9ab02680bc6da2745b1395d74e6a83a2/joseph_zavros_merchant_kirschner_2003.cellml
http://models.cellml.org/e/1cc/jung-10-lesion.cellml
http://models.cellml.org/e/1b8/jung-10-lesion.cellml
http://models.cellml.org/exposure/46a466d519479cee832ebf8b66c1ea00/karagiannis_popel_2004.cellml
http://models.cellml.org/exposure/b5ddf62f58c911e794174d61f9aedf61/karagiannis_popel_2006.cellml
http://models.cellml.org/exposure/2a3e1e865606c4da94c251017038f820/katsnelson_2004a.cellml
http://models.cellml.org/exposure/2a3e1e865606c4da94c251017038f820/katsnelson_2004b.cellml
http://models.cellml.org/exposure/2a3e1e865606c4da94c251017038f820/katsnelson_2004c.cellml
http://models.cellml.org/exposure/7f1817ef2f2d9365518e25f112a89ed7/keener_2001.cellml
http://models.cellml.org/exposure/16afc3ec28ce71ddd761baab2ae7e8bd/keizer_levine_1996.cellml
http://models.cellml.org/exposure/17e075b2b67742d585877a2b7043a91f/kesmir_deboer_1999.cellml
http://models.cellml.org/exposure/ae265338e68cb78bb3e33cd5b597bd4d/kholodenko_demin_moehren_hoek_1999.cellml
http://models.cellml.org/exposure/b897ad1b96031d40293b2e2e10684ffe/kidney_parent.cellml
http://models.cellml.org/exposure/b28e4ff036c76cd0581efe5c3e4f796e/kirschner_panetta_1998.cellml
http://models.cellml.org/exposure/bdf61d76b200681912c30cc7136b0cb5/kirschner_webb_1996.cellml
http://models.cellml.org/exposure/3026959916d3e946025ef46ffea627c9/kneller_ramirez_chartier_courtemanche_nattel_2002.cellml
http://models.cellml.org/exposure/3d5593ef7cb34144d2dbb9d617094026/koivumaki_takalo_korhonen_tavi_weckstrom_2009_reduced_myocyte_long.cellml
http://models.cellml.org/exposure/3d5593ef7cb34144d2dbb9d617094026/koivumaki_takalo_korhonen_tavi_weckstrom_2009_reduced_myocyte_short.cellml
http://models.cellml.org/exposure/3d5593ef7cb34144d2dbb9d617094026/koivumaki_takalo_korhonen_tavi_weckstrom_2009_standalone.cellml
http://models.cellml.org/exposure/fa7996b256f19f92568fb7ad414b6cba/komarova_2003.cellml
http://models.cellml.org/exposure/fa7996b256f19f92568fb7ad414b6cba/komarova_2003b.cellml
http://models.cellml.org/exposure/f337faaaf95a44c231efce47aea635a4/komarova_2005.cellml
http://models.cellml.org/exposure/88ec4bc9780f123780b75e4c9ce1682b/komarova_wodarz_2003_complex.cellml
http://models.cellml.org/exposure/88ec4bc9780f123780b75e4c9ce1682b/komarova_wodarz_2003_simple.cellml
http://models.cellml.org/exposure/60448df568d7480f8246c99db3839976/kongas_vanbeek_2001.cellml
http://models.cellml.org/exposure/db9ae628add5f9dcab98462a375bc713/korzeniewski_zoladz_2001.cellml
http://models.cellml.org/exposure/e8cf270f437a0af4f69d1fe49304b570/kroll_2000.cellml
http://models.cellml.org/e/6d/kummer_2000_1a.cellml
http://models.cellml.org/e/6d/kummer_2000_1b.cellml
http://models.cellml.org/e/6d/kummer_2000_1c.cellml
http://models.cellml.org/exposure/47b969553fcfe6f875d4e38d1fd33986/kurata_hisatome_imanishi_shibamoto_2002.cellml
http://models.cellml.org/exposure/fd3eeaae0cbb662a9d5a2b47ce81a825/kyrylov_severyanova_vieira_2005.cellml
http://models.cellml.org/exposure/25487fe28656b5a5d7ced4640dfa39f1/lambeth_kushmerick_2002.cellml
http://models.cellml.org/exposure/3c1177a5ea3da98a6974aab65d9f9192/landesberg_sideman_1994.cellml
http://models.cellml.org/e/9d/larsen_olsen_kummer_2003a.cellml
http://models.cellml.org/e/9d/larsen_olsen_kummer_2003b.cellml
http://models.cellml.org/e/9d/larsen_olsen_kummer_2003c.cellml
http://models.cellml.org/exposure/b0b6d202b24fb497f90c1ea096d89627/lebeau_robson_mckinnon_donald_sneyd_1997.cellml
http://models.cellml.org/exposure/f9f508271e84e7c92596a27332ae3421/lebeau_yule_groblewski_sneyd_1999.cellml
http://models.cellml.org/exposure/062b3f02cc0d37a3dfd3f658095f24eb/leloup_1998a.cellml
http://models.cellml.org/exposure/062b3f02cc0d37a3dfd3f658095f24eb/leloup_1998b.cellml
http://models.cellml.org/exposure/929e5fb8dc808a46f06b4bde1c96c3e8/leloup_goldbeter_2003.cellml
http://models.cellml.org/e/8c/leloup_goldbeter_2004.cellml
http://models.cellml.org/exposure/1db3a968ce8585201acd753ce857002a/leloup_gonze_goldbeter_1999_a.cellml
http://models.cellml.org/exposure/1db3a968ce8585201acd753ce857002a/leloup_gonze_goldbeter_1999_b.cellml
http://models.cellml.org/exposure/3094a5c3e0810028a9accc3b773cab36/lemaire_tobin_greller_cho_suva_2004.cellml
http://models.cellml.org/exposure/3094a5c3e0810028a9accc3b773cab36/lemaire_tobin_greller_cho_suva_2004_a.cellml
http://models.cellml.org/exposure/3094a5c3e0810028a9accc3b773cab36/lemaire_tobin_greller_cho_suva_2004_b.cellml
http://models.cellml.org/exposure/3094a5c3e0810028a9accc3b773cab36/lemaire_tobin_greller_cho_suva_2004_c.cellml
http://models.cellml.org/exposure/3094a5c3e0810028a9accc3b773cab36/lemaire_tobin_greller_cho_suva_2004_d.cellml
http://models.cellml.org/exposure/3094a5c3e0810028a9accc3b773cab36/lemaire_tobin_greller_cho_suva_2004_e.cellml
http://models.cellml.org/exposure/3094a5c3e0810028a9accc3b773cab36/lemaire_tobin_greller_cho_suva_2004_f.cellml
http://models.cellml.org/exposure/3094a5c3e0810028a9accc3b773cab36/lemaire_tobin_greller_cho_suva_2004_g.cellml
http://models.cellml.org/exposure/3094a5c3e0810028a9accc3b773cab36/lemaire_tobin_greller_cho_suva_2004_h.cellml
http://models.cellml.org/exposure/3094a5c3e0810028a9accc3b773cab36/lemaire_tobin_greller_cho_suva_2004_i.cellml
http://models.cellml.org/exposure/d7c4eca1662324918761bc5b18745cd1/lemon_2003.cellml
http://models.cellml.org/exposure/fb612e6ce429bc45d99388c045a100cb/lenbury_pacheenburawana_1991.cellml
http://models.cellml.org/exposure/3a494850bc035515a57bae7e93d90654/lenbury_pornsawad_2005.cellml
http://models.cellml.org/exposure/520cbff71e195d0a0ed36ce1c78d46d5/lenbury_ruktamatakul_amornsamarnkul_2001_a.cellml
http://models.cellml.org/exposure/520cbff71e195d0a0ed36ce1c78d46d5/lenbury_ruktamatakul_amornsamarnkul_2001_b.cellml
http://models.cellml.org/exposure/dfe4f6c90d58266f0f5d6d320c291e40/li_1996_complex.cellml
http://models.cellml.org/exposure/dfe4f6c90d58266f0f5d6d320c291e40/li_1996_simple.cellml
http://models.cellml.org/exposure/dfe4f6c90d58266f0f5d6d320c291e40/li_1996_simple_from_paper.cellml
http://models.cellml.org/exposure/45166a70707d740676eb741bb249b065/li_kuang_mason_2006.cellml
http://models.cellml.org/exposure/be7a891ac95b45c9b651f88821b6d2b4/li_rinzel_1994.cellml
http://models.cellml.org/exposure/036dcdf013d736a376bf4d8f429bb804/lindblad_murphey_clark_giles_1996.cellml
http://models.cellml.org/exposure/b469490915593c73ab497d8f5586e433/liu_hu_peng_liu_1999.cellml
http://models.cellml.org/exposure/dedfcd1a135ddb59e9d979ec1376a44f/livshitz_rudy_2007.cellml
http://models.cellml.org/exposure/60366c003dba765e53609eaca35027fd/lockwood_ewy_hermann_holford_2006.cellml
http://models.cellml.org/exposure/8e1f599901dab590a61564292b4818f5/lokta_volterra_a.cellml
http://models.cellml.org/exposure/8e1f599901dab590a61564292b4818f5/lokta_volterra_b.cellml
http://models.cellml.org/exposure/5055e8e1a4fb76cc90067d9e0997bb29/lovell_cloherty_celler_dokos_2004.cellml
http://models.cellml.org/exposure/ff8be5f140e68612284488cf9879eb5f/lpc.cellml
http://models.cellml.org/exposure/2d2ce7737b42a4f72d6bf8b67f6eb5a2/luo_rudy_1991.cellml
http://models.cellml.org/exposure/8f2ba36d47893780d4a1b41ae1b1a959/luo_rudy_1994.cellml
http://models.cellml.org/e/81/luo_rudy_1994.cellml
http://models.cellml.org/exposure/1229d793e4a010088736d682bd35d463/macgregor_leng_2005_a.cellml
http://models.cellml.org/exposure/1229d793e4a010088736d682bd35d463/macgregor_leng_2005_b.cellml
http://models.cellml.org/exposure/a499a7082706164315ad07feff408850/mackenzie_1996.cellml
http://models.cellml.org/exposure/880c91f65d8a67d08a911659f8a344a7/magnus_keizer_1997.cellml
http://models.cellml.org/exposure/59d68aeddccd8b44879215841e289938/magnus_keizer_1998.cellml
http://models.cellml.org/exposure/a5586b72d07ce03fc40fc98ee846d7a5/mahajan_shiferaw_sato_baher_olcese_xie_yang_chen_restrepo_karma_garfinkel_qu_weiss_2008.cellml
http://models.cellml.org/exposure/8e081783cbe18d346eaf14cd5c1ae18f/maldonado_2006.cellml
http://models.cellml.org/exposure/bbd802c6a6d6e69b746244f83b4fb89b/maleckar_greenstein_trayanova_giles_2009.cellml
http://models.cellml.org/exposure/3c1c7b17df06921a4e1b05c639a45d32/maltsev_2009_paper.cellml
http://models.cellml.org/exposure/3c1c7b17df06921a4e1b05c639a45d32/maltsev_2009_steady_state.cellml
http://models.cellml.org/exposure/bc9af87f2f7a6a301db7887acf8f15da/maly_wiley_lauffenburger_2004.cellml
http://models.cellml.org/exposure/5b97f7ccae0def18b27f287b5e3bc813/marhl_haberichter_brumen_heinrich_2000.cellml
http://models.cellml.org/exposure/2293d197c76ac4c8d0c29e8831c9a327/marhl_schuster_brumen_heinrich_1997.cellml
http://models.cellml.org/exposure/3354a327f73b26094817e64169baec4f/martinov_vitvitsky_mosharov_banerjee_ataullakhanov_2000.cellml
http://models.cellml.org/exposure/0bf71fb036eaa31547a4dd63242a688a/martins_mendes_coreiro_freire_2001.cellml
http://models.cellml.org/exposure/4911163a872d5622ac02325d47d0c1bb/marwan_2003.cellml
http://models.cellml.org/exposure/398d5dc7db9f2b9809abc29f440bd456/matsuoka_sarai_kuratomi_ono_noma_2003.cellml
http://models.cellml.org/e/30/maurya_2005.cellml
http://models.cellml.org/exposure/7c8d69c91d28c4e6a77d987360ebad13/mazhari_greenstein_winslow_marban_nuss_2001.cellml
http://models.cellml.org/exposure/60e23c3228a3e455699846704006a8fe/mcallister_noble_tsien_1975_a.cellml
http://models.cellml.org/exposure/60e23c3228a3e455699846704006a8fe/mcallister_noble_tsien_1975_b.cellml
http://models.cellml.org/exposure/d2ae260f34fea156204014df4f1b59b0/mckenzie_sneyd_1998.cellml
http://models.cellml.org/exposure/c7506db77a36eea30fb03501d71163f5/mclean_su_vandenbogert_2003.cellml
http://models.cellml.org/exposure/5e0804f38832d0ecedf04f7403c565b5/mears_sheppard_atwater_rojas_bertram_sherman_1997.cellml
http://models.cellml.org/exposure/720f5c67a03d513abfd43fd0027c9e41/michailova_2005.cellml
http://models.cellml.org/exposure/9e77fb28778473706ebd43bd5bea86d7/michailova_mcculloch_2001.cellml
http://models.cellml.org/exposure/8854e495f7e4240b1607820088b13138/miftakhov_abdusheva_christensen_1999.cellml
http://models.cellml.org/exposure/a9cd3fd1ec3c3bbe2613ca9e7490a367/mijailovich_butler_fredburg_2000.cellml
http://models.cellml.org/exposure/0267bced6feee7aabf0d1659b5f70640/mikane_araki_kohno_nakayama_suzuki_shimuzi_matsubara_hirakawa_takaki_suga_1997.cellml
http://models.cellml.org/exposure/9efc295a6f3360044b4712c28b8314e7/mitchell_schaeffer_2003.cellml
http://models.cellml.org/exposure/0d32bf39c8af51c44373b2e68c3cec74/mittler_sulzer_neumann_perelson_1998.cellml
http://models.cellml.org/exposure/62d7398a8a730bf27d19a602109b3e2d/mlcek_neumann_kittnar_novak_2001.cellml
http://models.cellml.org/exposure/d7913d744f6b64a6ea68b30a4bccaa10/mohr_taylor_newell_2008.cellml
http://models.cellml.org/exposure/3839fa747dd0dd1cbac68bd9b029a86c/moore_li_2004.cellml
http://models.cellml.org/exposure/3839fa747dd0dd1cbac68bd9b029a86c/moore_li_2004b.cellml
http://models.cellml.org/exposure/3839fa747dd0dd1cbac68bd9b029a86c/moore_li_2004c.cellml
http://models.cellml.org/e/3c/morris_1981.cellml
http://models.cellml.org/e/3c/morris_1981_reduced.cellml
http://models.cellml.org/exposure/7f056cfd284daf3b3bbaf2ae23b0ff5e/mosekilde_lading_yanchuk_maistrenko_2001.cellml
http://models.cellml.org/exposure/dad6d0b59ff6e64733a4460b71657f2e/moss_kazmierczak_kirley_harris_2009.cellml
http://models.cellml.org/e/1cc/moussa.cellml
http://models.cellml.org/e/1b8/moussa.cellml
http://models.cellml.org/exposure/8c303fef373b012a8fe4b427071c232f/muller_obeyesekere_mills_ram_2008.cellml
http://models.cellml.org/e/173/n62.cellml
http://models.cellml.org/e/174/n62.cellml
http://models.cellml.org/exposure/9c36b85ff15c324fe64c864af59b241e/nagano_2001.cellml
http://models.cellml.org/exposure/61a7c1c77845ebb9476aa05d63a152de/nagerl_novo_mody_vergara_2000.cellml
http://models.cellml.org/exposure/d96a64b94d824692955e06ec878a2d09/nash_panfilov_2004.cellml
http://models.cellml.org/exposure/45de427094d4814e74156890fd99fcc6/nazaret_2009.cellml
http://models.cellml.org/exposure/45de427094d4814e74156890fd99fcc6/nazaret_2009_scaled.cellml
http://models.cellml.org/e/52/nelson_1995a.cellml
http://models.cellml.org/e/52/nelson_1995b.cellml
http://models.cellml.org/exposure/e811b8311a550fb0eedf95402b3166d0/nelson_murray_perelson_2000_delay.cellml
http://models.cellml.org/exposure/e811b8311a550fb0eedf95402b3166d0/nelson_murray_perelson_2000_general.cellml
http://models.cellml.org/exposure/a7e3d6ea01b67ecbe06e11f7909bcb93/neumann_lam_dahari_gretch_wiley_layden_perelson_1998.cellml
http://models.cellml.org/exposure/c0d9a5446b06b3495c011b675cfbcb45/nevo_golding_neumann_schwartz_akselrod_2004.cellml
http://models.cellml.org/exposure/97fb1de5199b1a74c89281db97aecc13/niederer_hunter_smith_2006.cellml
http://models.cellml.org/exposure/59a44249dec83576d97fd3fce46ec5f9/niederer_smith_2007.cellml
http://models.cellml.org/exposure/812eeafbc8ebe97bef435340c80cfcce/noble_1962.cellml
http://models.cellml.org/exposure/d8afb74fa5e6a272a8024ee9764dd868/noble_2000_a.cellml
http://models.cellml.org/exposure/d8afb74fa5e6a272a8024ee9764dd868/noble_2000_b.cellml
http://models.cellml.org/exposure/ff6c35fdd7551d93f5215ac1af2013e5/noble_difrancesco_denyer_1989.cellml
http://models.cellml.org/exposure/2c7f77ea71e23285e30488471c8e8f34/noble_noble_1984.cellml
http://models.cellml.org/exposure/e42fb39e149f444be872e04e6e731ac0/noble_noble_2001.cellml
http://models.cellml.org/exposure/cda5341c7a92ca3f9b738cac0b369aea/noble_noble_bett_earm_ho_so_1991.cellml
http://models.cellml.org/exposure/a40c4434423c0436e2789a2d457b7ab2/noble_varghese_kohl_noble_1998_a.cellml
http://models.cellml.org/exposure/a40c4434423c0436e2789a2d457b7ab2/noble_varghese_kohl_noble_1998_b.cellml
http://models.cellml.org/exposure/a40c4434423c0436e2789a2d457b7ab2/noble_varghese_kohl_noble_1998_c.cellml
http://models.cellml.org/exposure/ea5f37b01b27c7ba25b6c179a12a464a/novak_csikasznagy_gyorffy_chen_tyson_1998.cellml
http://models.cellml.org/exposure/721be1b343ff57288eed6d4da490bfa1/novak_pataki_ciliberto_tyson_2001.cellml
http://models.cellml.org/exposure/1e1bee6ef3243503e7e1531cfd61bb3f/novak_tyson_1993_a.cellml
http://models.cellml.org/exposure/1e1bee6ef3243503e7e1531cfd61bb3f/novak_tyson_1993_b.cellml
http://models.cellml.org/exposure/e24887f982e9246d05ba0f7152bd4aaa/novak_tyson_1997.cellml
http://models.cellml.org/exposure/0e5ba410072513e0674e8762d4909927/novak_tyson_2004.cellml
http://models.cellml.org/exposure/0115a3728ec5955115eb3436b0a22efb/nowak_bangham_1996.cellml
http://models.cellml.org/exposure/0115a3728ec5955115eb3436b0a22efb/nowak_bangham_1996b.cellml
http://models.cellml.org/exposure/ad761ce160f3b4077bbae7a004c229e3/nygren_fiset_firek_clark_lindblad_clark_giles_1998.cellml
http://models.cellml.org/exposure/ed07f7845877286145bc2c19ebcd33c8/obeyesekere_zimmerman_tecarro_auchmuty_1999.cellml
http://models.cellml.org/exposure/e9cd90e0e9e668ce167ed3fb0d927b46/olsen_hauser_kummer_2003.cellml
http://models.cellml.org/e/1cc/oneill_cell_death_fast.cellml
http://models.cellml.org/e/1b8/oneill_cell_death_fast.cellml
http://models.cellml.org/exposure/0e5385680dec6f3999f88c15b5bf7b05/oomens_maenhout_vanoijen_drost_baaijens_2003.cellml
http://models.cellml.org/exposure/d9de93b128da322a4d50f24589980ea1/ostby_oyehaug_einevoll_nagelhus_plahte_zeuthen_voipio_lloyd_ottersen_omholt_2008.cellml
http://models.cellml.org/exposure/504e7681708fc7b1260db25363658be5/overgaard_baseline_2007.cellml
http://models.cellml.org/exposure/504e7681708fc7b1260db25363658be5/overgaard_pharmacodynamic_2007.cellml
http://models.cellml.org/e/2e/oyehaug_2009_version1.cellml
http://models.cellml.org/e/39/oyehaug_2009_version1.cellml
http://models.cellml.org/e/2e/oyehaug_2009_version2.cellml
http://models.cellml.org/e/39/oyehaug_2009_version2.cellml
http://models.cellml.org/exposure/2572ee3009e31788d1cbe5b6bca110bc/palecek_horwitz_lauffenburger_1999.cellml
http://models.cellml.org/exposure/ea62c9c8a502afe364350d353ebf4dd5/pandit_clark_giles_demir_2001_endocardial_cell.cellml
http://models.cellml.org/exposure/ea62c9c8a502afe364350d353ebf4dd5/pandit_clark_giles_demir_2001_epicardial_cell.cellml
http://models.cellml.org/exposure/ea62c9c8a502afe364350d353ebf4dd5/pandit_clark_giles_demir_2001_mouse_ventricle.cellml
http://models.cellml.org/exposure/ea62c9c8a502afe364350d353ebf4dd5/pandit_clark_giles_demir_2001_rat_ventricle.cellml
http://models.cellml.org/exposure/07e6e80b76f5daa75ad7cd19e73d197a/pandit_giles_demir_2003.cellml
http://models.cellml.org/exposure/e830be3601c3269501bf4c6a6e51efba/panerai_1980.cellml
http://models.cellml.org/exposure/e794e94916178875bc8ea12767f78c90/pasek_model_2006.cellml
http://models.cellml.org/exposure/e794e94916178875bc8ea12767f78c90/pasek_simurda_christe_2006_a.cellml
http://models.cellml.org/exposure/e794e94916178875bc8ea12767f78c90/pasek_simurda_christe_2006_b.cellml
http://models.cellml.org/exposure/dc0a1bb790d7e2d70974977174a869ec/pasek_simurda_orchard_christe_2008.cellml
http://models.cellml.org/exposure/00bc5ddf4f576af8f81ffc429a183a73/pedersen_bertram_sherman_2005.cellml
http://models.cellml.org/exposure/ae317cad32ee66429da6f00d795442c6/perelson_1993a.cellml
http://models.cellml.org/exposure/ae317cad32ee66429da6f00d795442c6/perelson_1993b.cellml
http://models.cellml.org/exposure/ae317cad32ee66429da6f00d795442c6/perelson_1993c.cellml
http://models.cellml.org/exposure/ae317cad32ee66429da6f00d795442c6/perelson_1993d.cellml
http://models.cellml.org/exposure/59ff85d9c7444d1987cda050079c207b/perelson_neumann_markowitz_leonard_ho_1996.cellml
http://models.cellml.org/exposure/87ef0e70902ed8a49d10252617835aa9/phillips_2007.cellml
http://models.cellml.org/exposure/c91424a0142408302b36674951c62d21/phillips_baseline_2008.cellml
http://models.cellml.org/exposure/c91424a0142408302b36674951c62d21/phillips_sleep_deprivation_2008.cellml
http://models.cellml.org/exposure/51d04b5d2e2fe5abe8ac818a0c833b9c/pivonka_2008_matlab.cellml
http://models.cellml.org/exposure/f6c9c998e7deb7e4a45c8aa71b469f7f/plant_1981.cellml
http://models.cellml.org/e/105/poh_2012.cellml
http://models.cellml.org/exposure/80982c99e643a576d10e7f3e271a2299/potter_greller_cho_nuttall_stroup_suva_tobin_2005_a.cellml
http://models.cellml.org/exposure/80982c99e643a576d10e7f3e271a2299/potter_greller_cho_nuttall_stroup_suva_tobin_2005_b.cellml
http://models.cellml.org/exposure/05510be013e1d096e26c3716c950712d/potter_zager_barton_2006.cellml
http://models.cellml.org/exposure/f813f823fbdf93629f84d1b85c231444/priebe_beuckelmann_1998.cellml
http://models.cellml.org/exposure/026ccefa76a5ea437d6339aae90c2d37/proctor_soti_boys_gillespie_shanley_wilkinson_kirkwood_2005.cellml
http://models.cellml.org/exposure/081d6cf773d203413244f3d06d882360/proctor_tsirigotis_gray_2007.cellml
http://models.cellml.org/exposure/6e476eaa1f45f0ad607754b3ccd89a1a/puglisi_bers_2001.cellml
http://models.cellml.org/exposure/63f124c018745aa8ec92a091434f3dfc/pulmonary_O2_parent.cellml
http://models.cellml.org/exposure/c1461e469a5e282face2fdf37817ca10/pulmonary_fluid_parent.cellml
http://models.cellml.org/exposure/aa68273ccf3ddc62f35709a9822feaa0/purvis_butera_2005.cellml
http://models.cellml.org/exposure/baa78a664bd1f620acce7257883fc91a/purvis_smith_koizumi_butera_2007.cellml
http://models.cellml.org/exposure/baa78a664bd1f620acce7257883fc91a/purvis_smith_koizumi_butera_2007_npc.cellml
http://models.cellml.org/exposure/119bacd67eb14ac06448dedf40b96ab3/qu_maclellan_weiss_2003.cellml
http://models.cellml.org/exposure/d8dae90ac67ab8b892864c7c66bf6110/ralser_2007.cellml
http://models.cellml.org/exposure/fc3dbf2134db2e5efc2990483b27d7ae/ramirez_nattel_courtemanche_2000.cellml
http://models.cellml.org/exposure/9fb32c29b3650b853590d30c7e3374af/rangamani_2007.cellml
http://models.cellml.org/exposure/ea84bd6e27e521677bfc2d6283b371f3/raposo_2002.cellml
http://models.cellml.org/exposure/f9611ad158302284299c1020faf878ee/rattananakul_lenbury_krishnamara_wollkind_2003_a.cellml
http://models.cellml.org/exposure/f9611ad158302284299c1020faf878ee/rattananakul_lenbury_krishnamara_wollkind_2003_b.cellml
http://models.cellml.org/exposure/f9611ad158302284299c1020faf878ee/rattananakul_lenbury_krishnamara_wollkind_2003_c.cellml
http://models.cellml.org/exposure/9c7f8d7b88a8f31e990a3a9256005e6e/razumova_bukatina_campbell_1999.cellml
http://models.cellml.org/exposure/6703dcc072ed1c21cade028b9abbcfa0/razumova_bukatina_campbell_2000.cellml
http://models.cellml.org/exposure/4fe557dc8bbacf2755ad3fbea6192311/red_cells_parent.cellml
http://models.cellml.org/exposure/b0a3d0dbb029b6cbd2a193014b779a82/reed_nijhout_sparks_ulrich_2004.cellml
http://models.cellml.org/exposure/cfbc61b251bcccb085ffd9d074c1d44c/reidl_borowski_sensse_starke_zapotocky_eiswirth_2006.cellml
http://models.cellml.org/exposure/03852e75c08161cf63d70417ec4a2fae/revilla_garcia-ramos_2003.cellml
http://models.cellml.org/exposure/e340f005288ec6bd49535cf792769dd0/riccobene_omann_linderman_1999.cellml
http://models.cellml.org/exposure/4dece1858d3eababf6aa425e1084a801/rice_jafri_winslow_2000.cellml
http://models.cellml.org/exposure/a31519a27f4c2fe6158e04fd40eeda98/rice_wang_bers_detombe_2008.cellml
http://models.cellml.org/e/37/rice_winslow_hunter_1999_a.cellml
http://models.cellml.org/e/37/rice_winslow_hunter_1999_b.cellml
http://models.cellml.org/e/37/rice_winslow_hunter_1999_c.cellml
http://models.cellml.org/e/37/rice_winslow_hunter_1999_d.cellml
http://models.cellml.org/e/37/rice_winslow_hunter_1999_e.cellml
http://models.cellml.org/exposure/0aaab0a02a6ad97c8a37b2fe4a345e7c/rice_winslow_jafri_1999.cellml
http://models.cellml.org/exposure/d8b6b7ced6b110db392bc0e2968a88a9/riemer_sobie_tung_1998.cellml
http://models.cellml.org/exposure/8ed2abe0b72de8d146522d8331999c42/rivlin_saunders_1951.cellml
http://models.cellml.org/exposure/e4880bc6b45aa97b148e643e51cde377/rogers_mcculloch_1994.cellml
http://models.cellml.org/exposure/9a75ea45513cec9ac59991afa40430a4/romond_rustici_gonze_goldbeter_1999.cellml
http://models.cellml.org/exposure/5de18c03967cc660c38550c1e1c76f35/rong_2009a.cellml
http://models.cellml.org/exposure/5de18c03967cc660c38550c1e1c76f35/rong_2009b.cellml
http://models.cellml.org/exposure/abe27cc827998e34a3eb0ffbfc4173ef/roux_noble_noble_marhl_2006.cellml
http://models.cellml.org/exposure/c131f43a81aaf435f113714bab23daf0/rubin_2009.cellml
http://models.cellml.org/exposure/5c3ff5fbbfe51da3c2d2a684a4062436/sachse_glanzel_seemann_2003.cellml
http://models.cellml.org/exposure/4e478093480e0d7e08a2f24177ec4906/sachse_moreno_abildskov_2008_a.cellml
http://models.cellml.org/exposure/4e478093480e0d7e08a2f24177ec4906/sachse_moreno_abildskov_2008_b.cellml
http://models.cellml.org/exposure/722b95cd19e972c0a07d823d474507c8/saftenku_williams_sitsapesan_2001_H1_model.cellml
http://models.cellml.org/exposure/722b95cd19e972c0a07d823d474507c8/saftenku_williams_sitsapesan_2001_H2_model.cellml
http://models.cellml.org/exposure/722b95cd19e972c0a07d823d474507c8/saftenku_williams_sitsapesan_2001_low_model.cellml
http://models.cellml.org/exposure/3006e4f56295e3b7ef1ff9a5d9d32e7d/sakmann_spindler_bryant_linz_noble_2000_a.cellml
http://models.cellml.org/exposure/3006e4f56295e3b7ef1ff9a5d9d32e7d/sakmann_spindler_bryant_linz_noble_2000_b.cellml
http://models.cellml.org/exposure/3006e4f56295e3b7ef1ff9a5d9d32e7d/sakmann_spindler_bryant_linz_noble_2000_c.cellml
http://models.cellml.org/exposure/1a1ce68c9f580f75487b3e6c7843d96e/salem_saidel_stanley_cabrera_2002.cellml
http://models.cellml.org/exposure/3d8da6e17e7588023fa9dab07807d08a/sarai_matsuoka_kuratomi_ono_noma_2003.cellml
http://models.cellml.org/exposure/0012d51f4c3c7abf1cde683fd19ccc53/sarkar_lauffenburger_2003.cellml
http://models.cellml.org/exposure/926eafedc57eca2476c6eb18a093a864/saucerman_bers_2008.cellml
http://models.cellml.org/exposure/9766d9bd0325c31e47a31b291e26ccad/saucerman_brunton_michailova_mcculloch_2003.cellml
http://models.cellml.org/exposure/656db4a148c701c26e5eaf941a929df2/saucerman_mcculloch_2004.cellml
http://models.cellml.org/exposure/926ad168d96e3fe4b87f452890631f86/schenzle_1994.cellml
http://models.cellml.org/exposure/38fcbccf8eacd4c93e5aa531625a8950/schlosser_selgrade_2000.cellml
http://models.cellml.org/e/10/schmid_nash_young_hunter_2006_a.cellml
http://models.cellml.org/e/10/schmid_nash_young_hunter_2006_b.cellml
http://models.cellml.org/e/a2/schmitmeier_2007.cellml
http://models.cellml.org/exposure/1b9f299023843a8dae1540be40e9aae4/schneider_shimayoshi_amano_matsuda_2006.cellml
http://models.cellml.org/exposure/df7ea80385ca89fca7f0606b2571f48e/schuster_beny_meister_2003.cellml
http://models.cellml.org/exposure/c18a94e82ef7ed7c9dad399e61677b5e/sedaghat_sherman_quon_2002.cellml
http://models.cellml.org/exposure/c18a94e82ef7ed7c9dad399e61677b5e/sedaghat_sherman_quon_2002_feedback.cellml
http://models.cellml.org/exposure/01310bf7420a0ab8d9cb74e442a38ecf/seemann_sachse_weib_dossel_2003.cellml
http://models.cellml.org/e/139/severi_fantini_charawi_difrancesco_2012.cellml
http://models.cellml.org/exposure/d72a36fe0b7e121068c96bcb1ff6044a/shannon_wang_puglisi_weber_bers_2004_a.cellml
http://models.cellml.org/exposure/d72a36fe0b7e121068c96bcb1ff6044a/shannon_wang_puglisi_weber_bers_2004_b.cellml
http://models.cellml.org/exposure/cc53567cdb9dac2b598017cab8b8ad05/shaw_chase_starfinger_smith_hann_desaive_ghuysen_2007.cellml
http://models.cellml.org/exposure/a711196ce7ef060925737fb9e70eb097/shaw_rudy_1997.cellml
http://models.cellml.org/e/33/shiferaw_watanabe_garfinkel_weiss_karma_2003.cellml
http://models.cellml.org/exposure/159ba2f081022ca651284404f39eeb40/shorten_ocallaghan_davidson_soboleva_2007.cellml
http://models.cellml.org/exposure/159ba2f081022ca651284404f39eeb40/shorten_ocallaghan_davidson_soboleva_2007_variant01.cellml
http://models.cellml.org/exposure/734cbb5f0b763d097610b924f081f9e1/shorten_robson_mckinnon_wall_2000.cellml
http://models.cellml.org/exposure/e10def01073e56fb32f06bf59e66a318/shorten_wall_2000.cellml
http://models.cellml.org/exposure/2b0d3a1efe786f76483ce18c7e34398e/shrestha_2010.cellml
http://models.cellml.org/exposure/5b32fa74389675830d00f4a4f27ab944/siebert_CC_2008.cellml
http://models.cellml.org/exposure/5b32fa74389675830d00f4a4f27ab944/siebert_CC_SEC_2008.cellml
http://models.cellml.org/e/d3/sin_approximations_import.xml
http://models.cellml.org/exposure/dc3f6b6188dd7e15345da6b546c69407/sine-approximations.cellml
http://models.cellml.org/e/46/single-cell.xml
http://models.cellml.org/exposure/1947982037b3e71765774bfd755dfb38/skouibine_trayanova_moore_1999.cellml
http://models.cellml.org/exposure/74c8a0ac72e1fe977ab0c84f0726e673/smith_1980.cellml
http://models.cellml.org/e/26/smith_2007_aug_E.cellml
http://models.cellml.org/e/26/smith_2007_early_I.cellml
http://models.cellml.org/e/26/smith_2007_post_I.cellml
http://models.cellml.org/e/26/smith_2007_pre_I.cellml
http://models.cellml.org/e/26/smith_2007_synaptic_coupling.cellml
http://models.cellml.org/exposure/9d046663ba5cac5c8a61ac146183614b/smith_chase_nokes_shaw_wake_2004.cellml
http://models.cellml.org/exposure/92a52be5aab3d56b904ab90f3bac57f2/smith_crampin_2004.cellml
http://models.cellml.org/exposure/88053fd5c8867b72ee23c1702097e377/sneyd_1995.cellml
http://models.cellml.org/exposure/4f67bf3d82a1ad07d332e383937041e2/sneyd_dufour_2002.cellml
http://models.cellml.org/exposure/e4edc03ad77d1bbac61be0cc55022438/sneyd_tsaneva-atanasova_yule_thompson_shuttleworth_2004.cellml
http://models.cellml.org/exposure/367dd974d6fcbf0543aa1491bef05540/sneyd_tsanevaatanasova_bruce_straub_giovannucci_yule_2003.cellml
http://models.cellml.org/exposure/8d791fd6aba9793fb0149d5b6e3afcee/snyder_palmer_moore_2000.cellml
http://models.cellml.org/exposure/034d5d48224a268def73182fba2701b4/sobie_dilly_dossantoscruz_lederer_jafri_2002.cellml
http://models.cellml.org/exposure/d1c86270810288568269f75ca8f9bb32/soboleva_vetharaniam_nixon_montenegro_pearson_sneyd_2005_a.cellml
http://models.cellml.org/exposure/d1c86270810288568269f75ca8f9bb32/soboleva_vetharaniam_nixon_montenegro_pearson_sneyd_2005_b.cellml
http://models.cellml.org/exposure/cdc4e3dee94cd5a9c1ae827eca9681c2/spiro_parkinson_othmer_1997.cellml
http://models.cellml.org/exposure/500b72e21302febd0f3dc746dc22af81/sriram_bernot_kepes_2007.cellml
http://models.cellml.org/exposure/fca2b9879f1ec2c4389160ecdc9bb1f9/starbuck_wiley_lauffenburger_1990.cellml
http://models.cellml.org/exposure/b060fdbcfae8c7d85e595c24d36ab11b/stern_song_sham_yang_boheler_rios_1999.cellml
http://models.cellml.org/exposure/38cf8387b0707f0ef6947f009710aeb5/stewart_aslanidi_noble_noble_boyett_zhang_2009.cellml
http://models.cellml.org/exposure/f2c0c0fd4454565406b48a6d8a876b59/sthilaire_gronfier_zeitzer_klerman_2007.cellml
http://models.cellml.org/exposure/8c28fa630e2dd64cc7bb9fbd93133a24/stilianakis_dietz_schenzle_1997.cellml
http://models.cellml.org/exposure/64f53aa4552f15dc6805444ba0559c5a/stress_parent.cellml
http://models.cellml.org/exposure/cf9c7e891dcefb3cc34b98588b6a3fd4/surkis_peskin_tranchina_leonard_1998.cellml
http://models.cellml.org/exposure/aad2ca9cce58dba12c8d9d85dccada0f/sveiczer_csikasznagy_gyorffy_tyson_novak_2000.cellml
http://models.cellml.org/exposure/44af0d12c96f6486871eb3d81ba4e0a6/swanson_true_lin_buhler_vessella_murray_2001.cellml
http://models.cellml.org/e/a3/swat_2004.cellml
http://models.cellml.org/e/44/tabak_mascagni_bertram_2010.cellml
http://models.cellml.org/exposure/bdf9578fb585b949055c001c756ac822/tabak_toporikova_freeman_bertram_2007_a.cellml
http://models.cellml.org/exposure/bdf9578fb585b949055c001c756ac822/tabak_toporikova_freeman_bertram_2007_b.cellml
http://models.cellml.org/exposure/a7179d94365ff0c9c0e6eb7c6a787d3d/ten_tusscher_model_2006_IK1Ko_M_units.cellml
http://models.cellml.org/exposure/a7179d94365ff0c9c0e6eb7c6a787d3d/ten_tusscher_model_2006_IK1Ko_endo_units.cellml
http://models.cellml.org/exposure/a7179d94365ff0c9c0e6eb7c6a787d3d/ten_tusscher_model_2006_IK1Ko_epi_units.cellml
http://models.cellml.org/exposure/c7f7ced1e002d9f0af1b56b15a873736/tentusscher_noble_noble_panfilov_2004_a.cellml
http://models.cellml.org/exposure/c7f7ced1e002d9f0af1b56b15a873736/tentusscher_noble_noble_panfilov_2004_b.cellml
http://models.cellml.org/exposure/c7f7ced1e002d9f0af1b56b15a873736/tentusscher_noble_noble_panfilov_2004_c.cellml
http://models.cellml.org/e/72/teusink_passarge_reijenga_esgalhado_vanderweijden_schepper_walsh_bakker_vandam_westerhoff_snoep_2000.cellml
http://models.cellml.org/exposure/1985e7c820ff102b1caebc241df65ce7/tham_2008.cellml
http://models.cellml.org/exposure/b93f24dcf25fd10062900d530e5c7879/thirst_parent.cellml
http://models.cellml.org/exposure/16c44069cf597b2fe1a3cbc0acc03172/thomas_2000.cellml
http://models.cellml.org/exposure/8e6e507cc761ae8eb46e85f46a94398a/thomsen_neubig_1989.cellml
http://models.cellml.org/exposure/af45c0110f7e0c42bb5904aebdcf37da/tolic_mosekilde_sturis_2000.cellml
http://models.cellml.org/exposure/227bdeb2f79ce08eccbaf92b0ccabad2/tomida_hirose_takizawa_shibasaki_iino_2003.cellml
http://models.cellml.org/exposure/a7154c15fe077d01f7bab9363c78e297/topp_promislow_devries_miura_finegood_2000.cellml
http://models.cellml.org/exposure/cfa7684fb084ad748bf3061569d99334/tran_2009.cellml
http://models.cellml.org/exposure/815f3cb51960e9c9855e66996c1d1a4c/tran_smith_loiselle_crampin_2009.cellml
http://models.cellml.org/exposure/815f3cb51960e9c9855e66996c1d1a4c/tran_smith_loiselle_crampin_2009_variant01.cellml
http://models.cellml.org/exposure/9bff394be3ade829feed94151b3d68b3/tyson_1991.cellml
http://models.cellml.org/exposure/c9c7d19f1ae55975c8075d72cffdcbd3/tyson_hong_thron_novak_1999.cellml
http://models.cellml.org/exposure/738882ee938d6b2e2d264714259e0416/ueda_hagiwara_kitano_2001.cellml
http://models.cellml.org/exposure/a0df3e434c6d37073783883cb4dff2d3/vanbeek_2007.cellml
http://models.cellml.org/exposure/70f9c603ebe459772ace7798bbfb5f59/vancapelle_durrer_1980.cellml
http://models.cellml.org/exposure/5756af26cfb20a7f66a51f66af10a70a/vanderpol_vandermark_1928.cellml
http://models.cellml.org/exposure/b148a7fa84e1b0ec2e5229bb45cbcf40/vangoor_lebeau_krsmanovic_sherman_catt_stojilkovic_2000.cellml
http://models.cellml.org/e/25/vasalou_2010.cellml
http://models.cellml.org/exposure/05557c5c5ae347b0a6099f66eb33e50f/vaseghi_baumeister_rizzi_reuss_1999.cellml
http://models.cellml.org/exposure/c1e5f2110188582f6f44f85930733144/vempati_karagiannis_popel_2007.cellml
http://models.cellml.org/exposure/160d30396c87eba60eabfe8882f429b2/vendelin_kongas_saks_2000.cellml
http://models.cellml.org/exposure/882bd564f637b7a506fafdf8a953a506/vilar_2006.cellml
http://models.cellml.org/exposure/d5af7e23b0b67c042ca76949c7e59c79/vilar_kueh_barkai_leibler_2002.cellml
http://models.cellml.org/exposure/882bd564f637b7a506fafdf8a953a506/vilar_rnx_2006.cellml
http://models.cellml.org/exposure/07cdb663179c77de23e425a56464a2aa/vinnakota_kemp_kushmeric_2006_exp29frA02.cellml
http://models.cellml.org/exposure/07cdb663179c77de23e425a56464a2aa/vinnakota_kemp_kushmeric_2006_exp29frA40.cellml
http://models.cellml.org/exposure/07cdb663179c77de23e425a56464a2aa/vinnakota_kemp_kushmeric_2006_exp45.cellml
http://models.cellml.org/exposure/aa821a8dda7e55888bd486f8cbb68791/vinnakota_rusk_palmer_shankland_kushmeric_2010_edl.cellml
http://models.cellml.org/exposure/aa821a8dda7e55888bd486f8cbb68791/vinnakota_rusk_palmer_shankland_kushmeric_2010_soleus.cellml
http://models.cellml.org/exposure/4c26896c035fd04e70658d792affad9d/viswanathan_shaw_rudy_1999_a.cellml
http://models.cellml.org/exposure/4c26896c035fd04e70658d792affad9d/viswanathan_shaw_rudy_1999_b.cellml
http://models.cellml.org/exposure/4c26896c035fd04e70658d792affad9d/viswanathan_shaw_rudy_1999_c.cellml
http://models.cellml.org/e/51/volume_receptors_parent.cellml
http://models.cellml.org/exposure/a93163783c79b766b9ab88c8a20c1e41/wanant_quon_2000_a.cellml
http://models.cellml.org/exposure/a93163783c79b766b9ab88c8a20c1e41/wanant_quon_2000_b.cellml
http://models.cellml.org/exposure/a9e94f2a37908bf3ebb1d6aa4bef82c4/wang_2006.cellml
http://models.cellml.org/e/31/wang_2009.cellml
http://models.cellml.org/exposure/1a0a7dd18b49e25f2edf86a7bdeee63d/wang_li_kuang_2007.cellml
http://models.cellml.org/exposure/3a4c502f78a8c3a5845844b501e153e9/wang_lin_lin_wu_2008.cellml
http://models.cellml.org/e/95/wang_sobie_2008.cellml
http://models.cellml.org/exposure/c13ef6995c303b1094021fe8fd988d1e/warashina_ogura_2004.cellml
http://models.cellml.org/exposure/0100a1146042085ac4603db4d9caa602/warren_2010.cellml
http://models.cellml.org/exposure/5f5e46fb3a5d3c2e85c81bef880f91d1/waugh_sherratt_2006_a.cellml
http://models.cellml.org/exposure/5f5e46fb3a5d3c2e85c81bef880f91d1/waugh_sherratt_2006_b.cellml
http://models.cellml.org/exposure/5f5e46fb3a5d3c2e85c81bef880f91d1/waugh_sherratt_2006_c.cellml
http://models.cellml.org/exposure/cac0806739b31f9022645098c1e0c1dc/waugh_sherratt_2007_a.cellml
http://models.cellml.org/exposure/cac0806739b31f9022645098c1e0c1dc/waugh_sherratt_2007_b.cellml
http://models.cellml.org/exposure/cac0806739b31f9022645098c1e0c1dc/waugh_sherratt_2007_c.cellml
http://models.cellml.org/exposure/cac0806739b31f9022645098c1e0c1dc/waugh_sherratt_2007_d.cellml
http://models.cellml.org/exposure/e71ab374589c24409a522d8565912235/webb_sherratt_fish_2002.cellml
http://models.cellml.org/exposure/d89c3c66fe6c94239334ad24bdabab3a/wein_1998.cellml
http://models.cellml.org/exposure/632a7aad8db50bce5adf03529cab93c2/weinstein_1998_variant01.cellml
http://models.cellml.org/exposure/632a7aad8db50bce5adf03529cab93c2/weinstein_1998_variant02.cellml
http://models.cellml.org/exposure/e338dbf747b6bcb14813f6906aa39cde/westermark_lansner_2003.cellml
http://models.cellml.org/exposure/2734670a90df07aa350867eb2b5608ac/wierschem_2004.cellml
http://models.cellml.org/exposure/c131babb70e87d6f9e66f2a1b1ec861e/wilkins_sneyd_1998.cellml
http://models.cellml.org/exposure/7c1e4e006265d3c7cba18db61a20b9b8/winograd_destexhe_sanchezvives_2008.cellml
http://models.cellml.org/exposure/8cb55bd6bb4fc6fb53f44fb8c90766f4/winslow_rice_jafri_marban_ororke_1999.cellml
http://models.cellml.org/e/5f/winslow_rice_jafri_marban_ororke_1999.cellml
http://models.cellml.org/exposure/9fddc0e3b1bb1d6ad86baeea2e053715/wodarz_2003.cellml
http://models.cellml.org/exposure/eb9280eef64afce83878426e24d5b31c/wodarz_hamer_2007_a.cellml
http://models.cellml.org/exposure/eb9280eef64afce83878426e24d5b31c/wodarz_hamer_2007_b.cellml
http://models.cellml.org/exposure/eb9280eef64afce83878426e24d5b31c/wodarz_hamer_2007_c.cellml
http://models.cellml.org/exposure/eb9280eef64afce83878426e24d5b31c/wodarz_hamer_2007_d.cellml
http://models.cellml.org/exposure/869cfba0248523dcd57a7e49185f70ab/wodarz_jansen_2003.cellml
http://models.cellml.org/exposure/69976b56732a02186b379b91789ea6d1/wodarz_nowak_1999.cellml
http://models.cellml.org/exposure/f0c8f6aada0e6201adbc20c5025c7707/wodarz_sierro_klenerman_2007_a.cellml
http://models.cellml.org/exposure/f0c8f6aada0e6201adbc20c5025c7707/wodarz_sierro_klenerman_2007_b.cellml
http://models.cellml.org/exposure/f0c8f6aada0e6201adbc20c5025c7707/wodarz_sierro_klenerman_2007_c.cellml
http://models.cellml.org/exposure/c1821457cc8c8135f3317ec4882b719f/wolf_heinrich_2000.cellml
http://models.cellml.org/exposure/c7801370ba2f7c3e19ad4d12d55d4968/wolf_passarge_somsen_snoep_heinrich_westerhoff_2000.cellml
http://models.cellml.org/exposure/f68c97d153bb0e4a050cb4e143b047a8/wolf_sohn_heinrich_kuriyama_2001.cellml
http://models.cellml.org/exposure/84c7dfc6046a096b08b9639845f53019/wu_jeneson_beard_2006.cellml
http://models.cellml.org/exposure/357bde3407ba7c30baafce4903674d97/wu_yang_vinnakota_beard_2007.cellml
http://models.cellml.org/exposure/5ad3bc65fe5ed254806310e2dfb1c5cb/yamaguchi_takaki_matsubara_yasuhara_suga_1996.cellml
http://models.cellml.org/exposure/74065ebb196ecc71dde45c9933b3a5c6/yanagihara_model_1980.cellml
http://models.cellml.org/exposure/4b810355426284ca572a0731b4e29752/yang_clark_bryan_robertson_2003.cellml
http://models.cellml.org/exposure/95df296549513e45bca595a9b6011446/yang_tong_mccarver_hines_beard_2006.cellml
http://models.cellml.org/exposure/e803dbe78f5b9f9227ed3fd3294ad8a1/yasumura_1988.cellml
http://models.cellml.org/exposure/0b98c29503e70a6b35be0ed0f5719458/yates_stark_klein_antia_callard_2007_a.cellml
http://models.cellml.org/exposure/0b98c29503e70a6b35be0ed0f5719458/yates_stark_klein_antia_callard_2007_b.cellml
http://models.cellml.org/exposure/0b98c29503e70a6b35be0ed0f5719458/yates_stark_klein_antia_callard_2007_c.cellml
http://models.cellml.org/exposure/23fa1b7c8cc16528afab3a67c047c038/yi_fogelson_keener_peskin_2003.cellml
http://models.cellml.org/exposure/c995ea582242ef108f3d9dcecd39a9cc/youm_kim_han_kim_joo_leem_goto_noma_earm_2006.cellml
http://models.cellml.org/exposure/5eb53afcc123269dab6d7c4299814a18/zager_schlosser_tran_2007.cellml
http://models.cellml.org/exposure/7a76cb443c0b90ead6ba6cce85999a3b/zeng_laurita_rosenbaum_rudy_1995.cellml
http://models.cellml.org/exposure/01f6a47881da1925315d1d89d3a8d901/zhang_holden_kodama_honjo_lei_varghese_boyett_2000.cellml
